# Supplementary material for: 2-[2-(2-Nitro­phen­yl)-4,5-diphenyl-1H-imidazol-1-yl]-3-phenyl­propan-1-ol
Source: Acta Crystallogr Sect E Struct Rep Online. 2014 Apr 30;70(Pt 5):o621. doi: 10.1107/S1600536814008770 (PMC4011293; doi:10.1107/S1600536814008770)
Supplement: Supplementary file 1 [file e-70-0o621-sup1.cif]

##############################################################################
#                                                                            #
# This CIF contains the data in a paper accepted for publication in          #
# Acta Crystallographica Section E. It conforms to the requirements of       #
# Notes for Authors for Acta Crystallographica Section E, and has been       #
# peer reviewed under the auspices of the IUCr Commission on Journals.       #
#                                                                            #
# Full details of the Crystallographic Information File format               #
# are given in the paper "The Crystallographic Information File (CIF):       #
# a New Standard Archive File for Crystallography" by S. R. Hall, F. H.      #
# Allen and I. D. Brown [Acta Cryst. (1991), A47, 655-685].                  #
#                                                                            #
# The current version of the core CIF dictionary is obtainable from          #
# ftp://ftp.iucr.org/pub/cif_core.dic.                                       #
#                                                                            #
# Software is freely available for graphical display of the structure(s)     #
# in this CIF. For information consult the CIF software page                 #
# http://www.iucr.org/resources/cif/software.                                #
#                                                                            #
# This file may be used for bona fide research purposes within the           #
# scientific community so long as proper attribution is given to the journal # 
# article from which it was obtained.                                        #
#                                                                            #
##############################################################################
data_I
_audit_creation_method
;
  Olex2 1.2
  (compiled 2012.05.09 svn.r2324, GUI svn.r4230)
;
_database_code_depnum_ccdc_archive     'CCDC 997919'
_chemical_name_systematic
;
2-[2-(2-Nitrophenyl)-4,5-diphenyl-1<i>H</i>-imidazol-1-yl]-3-phenylpropan-1-ol
;
_chemical_name_common     ?
_chemical_formula_moiety     'C30 H25 N3 O3'
_chemical_formula_sum     'C30 H25 N3 O3'
_chemical_formula_iupac     'C30 H25 N3 O3'
_chemical_formula_weight     475.53
_chemical_melting_point     ?
_space_group_crystal_system     orthorhombic
_space_group_name_H-M_alt     'P 21 21 21'
_space_group_name_Hall     'P 2ac 2ab'
loop_
    _space_group_symop_id
    _space_group_symop_operation_xyz
    1 'x, y, z'
    2 '-x+1/2, -y, z+1/2'
    3 'x+1/2, -y+1/2, -z'
    4 '-x, y+1/2, -z+1/2'
_cell_length_a     10.54812(16)
_cell_length_b     12.77836(19)
_cell_length_c     18.4800(3)
_cell_angle_alpha     90.00
_cell_angle_beta     90.00
_cell_angle_gamma     90.00
_cell_volume     2490.87(6)
_cell_formula_units_Z     4
_cell_measurement_reflns_used     12200
_cell_measurement_theta_min     4.1930
_cell_measurement_theta_max     72.4530
_cell_measurement_temperature     291(2)
_exptl_crystal_description     ' '
_exptl_crystal_colour     yellow
_exptl_crystal_size_max     0.25
_exptl_crystal_size_mid     0.22
_exptl_crystal_size_min     0.20
_exptl_crystal_density_diffrn     1.268
_exptl_crystal_density_meas     ?
_exptl_crystal_density_method     'not measured'
_exptl_crystal_F_000     1000
_exptl_absorpt_coefficient_mu     0.666
_exptl_absorpt_correction_type     multi-scan
_exptl_absorpt_process_details
;
(CrysAlis PRO; Agilent, 2011)
;
_exptl_absorpt_correction_T_min     0.63827
_exptl_absorpt_correction_T_max     1.00000
_exptl_special_details     ?
_diffrn_ambient_temperature     291.15
_diffrn_radiation_type     'Cu K\a'
_diffrn_radiation_wavelength     1.5418
_diffrn_radiation_monochromator     graphite
_diffrn_measurement_device_type     'Agilent Xcalibur (Eos, Gemini)'
_diffrn_measurement_method     '\w scans'
_diffrn_detector_area_resol_mean     16.2312
_diffrn_reflns_number     23649
_diffrn_reflns_av_R_equivalents     0.0543
_diffrn_reflns_theta_min     4.21
_diffrn_reflns_theta_max     67.08
_diffrn_reflns_theta_full     67.08
_diffrn_measured_fraction_theta_max     1.000
_diffrn_measured_fraction_theta_full     1.000
_diffrn_reflns_limit_h_min     -12
_diffrn_reflns_limit_h_max     12
_diffrn_reflns_limit_k_min     -15
_diffrn_reflns_limit_k_max     14
_diffrn_reflns_limit_l_min     -22
_diffrn_reflns_limit_l_max     21
_diffrn_standards_number     ?
_diffrn_standards_interval_count     ?
_diffrn_standards_interval_time     ?
_diffrn_standards_decay_%     ?
_refine_special_details
;
Refinement of <i>F</i>^2^ against ALL reflections. The weighted <i>R</i>-factor
<i>wR</i> and goodness of fit <i>S</i> are based on <i>F</i>^2^, conventional
<i>R</i>-factors <i>R</i> are based on <i>F</i>, with <i>F</i> set to zero for
negative <i>F</i>^2^. The threshold expression of <i>F</i>^2^ >
\s(<i>F</i>^2^) is used only for calculating <i>R</i>-factors(gt) <i>etc</i>.
and is not relevant to the choice of reflections for refinement.
<i>R</i>-factors based on <i>F</i>^2^ are statistically about twice as large
as those based on <i>F</i>, and <i>R</i>-factors based on ALL data will be
even larger.
;
_reflns_number_total     4460
_reflns_number_gt     4263
_reflns_threshold_expression     >2sigma(I)
_refine_ls_structure_factor_coef     Fsqd
_refine_ls_matrix_type     full
_refine_ls_R_factor_all     0.0397
_refine_ls_R_factor_gt     0.0380
_refine_ls_wR_factor_gt     0.1086
_refine_ls_wR_factor_ref     0.1112
_refine_ls_goodness_of_fit_ref     1.046
_refine_ls_restrained_S_all     1.046
_refine_ls_number_reflns     4460
_refine_ls_number_parameters     330
_refine_ls_number_restraints     0
_refine_ls_hydrogen_treatment     mixed
_refine_ls_weighting_scheme     calc
_refine_ls_weighting_details
         'calc w=1/[\s^2^(Fo^2^)+(0.0732P)^2^+0.1165P] where P=(Fo^2^+2Fc^2^)/3'
_atom_sites_solution_hydrogens     geom
_atom_sites_solution_primary     direct
_atom_sites_solution_secondary     difmap
_refine_ls_shift/su_max     0.001
_refine_ls_shift/su_mean     0.000
_refine_diff_density_max     0.157
_refine_diff_density_min     -0.138
_refine_ls_extinction_method     'SHELXL97 (Sheldrick, 2008)'
_refine_ls_extinction_coef     0.0020(3)
_refine_ls_extinction_expression
                                  'Fc^*^=kFc[1+0.001xFc^2^\l^3^/sin(2\q)]^-1/4^'
_refine_ls_abs_structure_details     'Flack (1983); 1925 Friedel pairs'
_refine_ls_abs_structure_Flack     0.2(2)
loop_
    _atom_type_symbol
    _atom_type_description
    _atom_type_scat_dispersion_real
    _atom_type_scat_dispersion_imag
    _atom_type_scat_source
    'C' 'C' 0.0181 0.0091
                         'International Tables Vol C Tables 4.2.6.8 and 6.1.1.4'
    'H' 'H' 0.0000 0.0000
                         'International Tables Vol C Tables 4.2.6.8 and 6.1.1.4'
    'N' 'N' 0.0311 0.0180
                         'International Tables Vol C Tables 4.2.6.8 and 6.1.1.4'
    'O' 'O' 0.0492 0.0322
                         'International Tables Vol C Tables 4.2.6.8 and 6.1.1.4'
_computing_data_collection
;
CrysAlis PRO (Agilent, 2011)
;
_computing_cell_refinement
;
CrysAlis PRO (Agilent, 2011)
;
_computing_data_reduction
;
CrysAlis PRO (Agilent, 2011)
;
_computing_structure_solution
;
SHELXS97 (Sheldrick, 2008)
;
_computing_structure_refinement     'SHELXL97 (Sheldrick, 2008)'
_computing_molecular_graphics
;
<i>OLEX2</i> (Dolomanov <i>et al.</i>, 2009)
;
_computing_publication_material
;
<i>OLEX2</i> (Dolomanov <i>et al.</i>, 2009)
;
loop_
    _atom_site_type_symbol
    _atom_site_label
    _atom_site_fract_x
    _atom_site_fract_y
    _atom_site_fract_z
    _atom_site_U_iso_or_equiv
    _atom_site_adp_type
    _atom_site_calc_flag
    _atom_site_refinement_flags
    _atom_site_occupancy
    _atom_site_symmetry_multiplicity
    _atom_site_disorder_assembly
    _atom_site_disorder_group
    O O1 0.3588(2) 0.84256(18) 0.76549(10) 0.0943(6) Uani d . 1 1 . .
    O O2 0.2703(2) 0.8468(2) 0.86999(14) 0.1240(9) Uani d . 1 1 . .
    O O3 0.69834(12) 0.98409(9) 0.67498(6) 0.0495(3) Uani d . 1 1 . .
    N N1 0.42502(13) 0.60777(11) 0.72217(7) 0.0421(3) Uani d . 1 1 . .
    N N2 0.58116(12) 0.71200(10) 0.68724(7) 0.0381(3) Uani d . 1 1 . .
    N N3 0.3581(2) 0.82279(15) 0.82985(10) 0.0720(5) Uani d . 1 1 . .
    C C1 0.2345(2) 0.50148(18) 0.63890(11) 0.0643(5) Uani d . 1 1 . .
    H H1 0.2249 0.5090 0.6887 0.077 Uiso calc R 1 1 . .
    C C2 0.1417(3) 0.4507(2) 0.59907(14) 0.0823(8) Uani d . 1 1 . .
    H H2 0.0699 0.4249 0.6222 0.099 Uiso calc R 1 1 . .
    C C3 0.1554(3) 0.43820(18) 0.52542(13) 0.0763(7) Uani d . 1 1 . .
    H H3A 0.0929 0.4043 0.4988 0.092 Uiso calc R 1 1 . .
    C C4 0.2609(2) 0.47571(15) 0.49166(11) 0.0629(5) Uani d . 1 1 . .
    H H4 0.2704 0.4667 0.4420 0.075 Uiso calc R 1 1 . .
    C C5 0.3536(2) 0.52686(14) 0.53059(10) 0.0537(4) Uani d . 1 1 . .
    H H5 0.4251 0.5521 0.5068 0.064 Uiso calc R 1 1 . .
    C C6 0.34175(17) 0.54120(12) 0.60510(9) 0.0450(4) Uani d . 1 1 . .
    C C7 0.43445(15) 0.60224(12) 0.64747(8) 0.0406(3) Uani d . 1 1 . .
    C C8 0.53212(15) 0.66520(12) 0.62466(8) 0.0393(3) Uani d . 1 1 . .
    C C9 0.58588(15) 0.67981(14) 0.55083(8) 0.0442(4) Uani d . 1 1 . .
    C C10 0.54220(18) 0.75864(16) 0.50552(9) 0.0537(4) Uani d . 1 1 . .
    H H10 0.4809 0.8053 0.5219 0.064 Uiso calc R 1 1 . .
    C C11 0.5900(3) 0.7680(2) 0.43568(10) 0.0741(7) Uani d . 1 1 . .
    H H11 0.5611 0.8214 0.4058 0.089 Uiso calc R 1 1 . .
    C C12 0.6789(3) 0.6993(3) 0.41067(11) 0.0847(8) Uani d . 1 1 . .
    H H12 0.7111 0.7064 0.3641 0.102 Uiso calc R 1 1 . .
    C C13 0.7207(2) 0.6199(2) 0.45434(13) 0.0817(8) Uani d . 1 1 . .
    H H13 0.7803 0.5725 0.4370 0.098 Uiso calc R 1 1 . .
    C C14 0.6749(2) 0.60967(18) 0.52423(11) 0.0624(5) Uani d . 1 1 . .
    H H14 0.7039 0.5555 0.5535 0.075 Uiso calc R 1 1 . .
    C C15 0.51231(14) 0.67378(12) 0.74329(8) 0.0390(3) Uani d . 1 1 . .
    C C16 0.53902(15) 0.70021(13) 0.82028(8) 0.0434(3) Uani d . 1 1 . .
    C C17 0.46705(19) 0.76810(14) 0.86142(9) 0.0518(4) Uani d . 1 1 . .
    C C18 0.4959(3) 0.78953(19) 0.93326(12) 0.0753(7) Uani d . 1 1 . .
    H H18 0.4461 0.8357 0.9597 0.090 Uiso calc R 1 1 . .
    C C19 0.5983(3) 0.7422(2) 0.96475(11) 0.0810(8) Uani d . 1 1 . .
    H H19 0.6188 0.7567 1.0126 0.097 Uiso calc R 1 1 . .
    C C20 0.6698(2) 0.6741(2) 0.92610(12) 0.0805(7) Uani d . 1 1 . .
    H H20 0.7392 0.6419 0.9477 0.097 Uiso calc R 1 1 . .
    C C21 0.64027(19) 0.6518(2) 0.85425(11) 0.0640(5) Uani d . 1 1 . .
    H H21 0.6892 0.6037 0.8288 0.077 Uiso calc R 1 1 . .
    C C22 0.8477(2) 0.58423(16) 0.71153(13) 0.0613(5) Uani d . 1 1 . .
    H H22 0.7936 0.5592 0.6758 0.074 Uiso calc R 1 1 . .
    C C23 0.9023(2) 0.51434(18) 0.75950(16) 0.0775(7) Uani d . 1 1 . .
    H H23 0.8833 0.4434 0.7564 0.093 Uiso calc R 1 1 . .
    C C24 0.9841(3) 0.5492(2) 0.81139(19) 0.0896(8) Uani d . 1 1 . .
    H H24 1.0202 0.5026 0.8440 0.108 Uiso calc R 1 1 . .
    C C25 1.0122(3) 0.6533(3) 0.81481(19) 0.0993(9) Uani d . 1 1 . .
    H H25 1.0702 0.6771 0.8489 0.119 Uiso calc R 1 1 . .
    C C26 0.9552(2) 0.7242(2) 0.76789(14) 0.0747(6) Uani d . 1 1 . .
    H H26 0.9737 0.7951 0.7719 0.090 Uiso calc R 1 1 . .
    C C27 0.87162(15) 0.69031(15) 0.71554(10) 0.0503(4) Uani d . 1 1 . .
    C C28 0.80645(16) 0.76837(14) 0.66683(10) 0.0488(4) Uani d . 1 1 . .
    H H28A 0.7999 0.7390 0.6186 0.059 Uiso calc R 1 1 . .
    H H28B 0.8581 0.8310 0.6637 0.059 Uiso calc R 1 1 . .
    C C29 0.67331(14) 0.79849(12) 0.69335(8) 0.0400(3) Uani d . 1 1 . .
    H H29 0.6811 0.8145 0.7450 0.048 Uiso calc R 1 1 . .
    C C30 0.62316(17) 0.89749(13) 0.65685(9) 0.0475(4) Uani d . 1 1 . .
    H H30A 0.6233 0.8880 0.6048 0.057 Uiso calc R 1 1 . .
    H H30B 0.5365 0.9100 0.6721 0.057 Uiso calc R 1 1 . .
    H H3 0.658(2) 1.023(2) 0.7087(16) 0.078(8) Uiso d . 1 1 . .
loop_
    _atom_site_aniso_label
    _atom_site_aniso_U_11
    _atom_site_aniso_U_22
    _atom_site_aniso_U_33
    _atom_site_aniso_U_12
    _atom_site_aniso_U_13
    _atom_site_aniso_U_23
    O1 0.1086(13) 0.1066(14) 0.0678(10) 0.0422(12) 0.0073(10) 0.0090(10)
    O2 0.1259(17) 0.139(2) 0.1075(16) 0.0540(16) 0.0522(14) 0.0077(15)
    O3 0.0666(7) 0.0394(6) 0.0426(6) -0.0080(5) 0.0105(5) -0.0074(5)
    N1 0.0531(7) 0.0423(7) 0.0309(6) -0.0089(6) -0.0013(5) 0.0044(5)
    N2 0.0465(6) 0.0352(6) 0.0327(6) -0.0033(5) 0.0020(5) 0.0004(5)
    N3 0.0920(12) 0.0620(10) 0.0621(11) 0.0134(10) 0.0226(9) -0.0047(9)
    C1 0.0784(12) 0.0682(12) 0.0464(9) -0.0281(11) -0.0132(9) 0.0115(9)
    C2 0.0859(15) 0.0888(17) 0.0722(14) -0.0435(14) -0.0203(12) 0.0142(13)
    C3 0.0934(16) 0.0622(12) 0.0735(14) -0.0236(12) -0.0397(13) 0.0008(11)
    C4 0.0942(14) 0.0472(10) 0.0472(10) -0.0038(10) -0.0249(10) -0.0031(8)
    C5 0.0724(11) 0.0451(9) 0.0437(9) -0.0043(8) -0.0091(8) -0.0001(7)
    C6 0.0598(9) 0.0357(7) 0.0394(8) -0.0048(7) -0.0119(7) 0.0042(6)
    C7 0.0541(8) 0.0361(7) 0.0317(7) -0.0021(7) -0.0034(6) 0.0030(6)
    C8 0.0513(7) 0.0361(7) 0.0307(7) -0.0014(6) -0.0013(6) -0.0003(6)
    C9 0.0524(8) 0.0475(8) 0.0328(7) -0.0097(7) 0.0019(6) -0.0037(6)
    C10 0.0671(10) 0.0579(10) 0.0361(8) -0.0133(8) -0.0060(7) 0.0053(7)
    C11 0.0982(16) 0.0879(16) 0.0363(9) -0.0388(14) -0.0085(10) 0.0109(10)
    C12 0.0977(16) 0.120(2) 0.0368(9) -0.0439(17) 0.0187(11) -0.0152(12)
    C13 0.0776(13) 0.109(2) 0.0584(13) -0.0133(14) 0.0205(11) -0.0371(14)
    C14 0.0686(11) 0.0683(12) 0.0503(10) 0.0008(10) 0.0058(8) -0.0157(9)
    C15 0.0498(7) 0.0369(7) 0.0303(7) -0.0031(6) 0.0016(6) 0.0020(6)
    C16 0.0535(8) 0.0449(8) 0.0318(7) -0.0141(7) 0.0004(6) 0.0016(6)
    C17 0.0710(10) 0.0452(9) 0.0392(8) -0.0135(8) 0.0101(8) -0.0021(7)
    C18 0.1157(19) 0.0663(13) 0.0440(10) -0.0335(13) 0.0190(11) -0.0146(9)
    C19 0.1110(18) 0.0966(17) 0.0353(9) -0.0515(16) -0.0103(11) -0.0013(10)
    C20 0.0772(13) 0.116(2) 0.0484(11) -0.0226(15) -0.0201(10) 0.0130(12)
    C21 0.0619(10) 0.0845(14) 0.0454(10) -0.0018(10) -0.0052(8) 0.0060(10)
    C22 0.0624(10) 0.0464(10) 0.0753(13) 0.0054(8) -0.0049(9) -0.0101(9)
    C23 0.0761(13) 0.0500(11) 0.1064(19) 0.0169(10) -0.0039(13) -0.0032(12)
    C24 0.0769(14) 0.0825(17) 0.109(2) 0.0233(13) -0.0197(15) 0.0112(16)
    C25 0.0825(16) 0.112(2) 0.103(2) -0.0033(16) -0.0421(16) 0.0016(19)
    C26 0.0761(13) 0.0663(13) 0.0817(14) -0.0173(11) -0.0171(12) -0.0039(12)
    C27 0.0423(7) 0.0479(9) 0.0606(10) -0.0009(7) 0.0054(7) -0.0082(8)
    C28 0.0497(8) 0.0442(8) 0.0524(9) -0.0062(7) 0.0083(7) -0.0017(7)
    C29 0.0486(7) 0.0362(7) 0.0351(7) -0.0058(6) 0.0032(6) -0.0021(6)
    C30 0.0582(9) 0.0385(8) 0.0460(8) -0.0051(7) 0.0000(7) 0.0009(7)
_geom_special_details
;
All e.s.d.'s (except the e.s.d. in the dihedral angle between two l.s. planes)
are estimated using the full covariance matrix. The cell e.s.d.'s are taken
into account individually in the estimation of e.s.d.'s in distances, angles
and torsion angles; correlations between e.s.d.'s in cell parameters are only
used when they are defined by crystal symmetry. An approximate (isotropic)
treatment of cell e.s.d.'s is used for estimating e.s.d.'s involving l.s.
planes.
;
loop_
    _geom_bond_atom_site_label_1
    _geom_bond_atom_site_label_2
    _geom_bond_site_symmetry_2
    _geom_bond_distance
    _geom_bond_publ_flag
    O1 N3 . 1.216(3) ?
    O2 N3 . 1.226(3) ?
    O3 C30 . 1.402(2) ?
    O3 H3 . 0.90(3) ?
    N1 C7 . 1.3858(18) ?
    N1 C15 . 1.308(2) ?
    N2 C8 . 1.4009(19) ?
    N2 C15 . 1.3561(19) ?
    N2 C29 . 1.4762(19) ?
    N3 C17 . 1.466(3) ?
    C1 H1 . 0.9300 ?
    C1 C2 . 1.386(3) ?
    C1 C6 . 1.388(3) ?
    C2 H2 . 0.9300 ?
    C2 C3 . 1.378(4) ?
    C3 H3A . 0.9300 ?
    C3 C4 . 1.363(4) ?
    C4 H4 . 0.9300 ?
    C4 C5 . 1.379(3) ?
    C5 H5 . 0.9300 ?
    C5 C6 . 1.395(2) ?
    C6 C7 . 1.476(2) ?
    C7 C8 . 1.374(2) ?
    C8 C9 . 1.489(2) ?
    C9 C10 . 1.389(3) ?
    C9 C14 . 1.388(3) ?
    C10 H10 . 0.9300 ?
    C10 C11 . 1.391(3) ?
    C11 H11 . 0.9300 ?
    C11 C12 . 1.365(4) ?
    C12 H12 . 0.9300 ?
    C12 C13 . 1.369(4) ?
    C13 H13 . 0.9300 ?
    C13 C14 . 1.385(3) ?
    C14 H14 . 0.9300 ?
    C15 C16 . 1.489(2) ?
    C16 C17 . 1.381(3) ?
    C16 C21 . 1.385(3) ?
    C17 C18 . 1.389(3) ?
    C18 H18 . 0.9300 ?
    C18 C19 . 1.367(4) ?
    C19 H19 . 0.9300 ?
    C19 C20 . 1.355(4) ?
    C20 H20 . 0.9300 ?
    C20 C21 . 1.393(3) ?
    C21 H21 . 0.9300 ?
    C22 H22 . 0.9300 ?
    C22 C23 . 1.384(3) ?
    C22 C27 . 1.381(3) ?
    C23 H23 . 0.9300 ?
    C23 C24 . 1.364(4) ?
    C24 H24 . 0.9300 ?
    C24 C25 . 1.364(4) ?
    C25 H25 . 0.9300 ?
    C25 C26 . 1.390(4) ?
    C26 H26 . 0.9300 ?
    C26 C27 . 1.379(3) ?
    C27 C28 . 1.509(3) ?
    C28 H28A . 0.9700 ?
    C28 H28B . 0.9700 ?
    C28 C29 . 1.536(2) ?
    C29 H29 . 0.9800 ?
    C29 C30 . 1.528(2) ?
    C30 H30A . 0.9700 ?
    C30 H30B . 0.9700 ?
loop_
    _geom_angle_atom_site_label_1
    _geom_angle_atom_site_label_2
    _geom_angle_atom_site_label_3
    _geom_angle_site_symmetry_1
    _geom_angle_site_symmetry_3
    _geom_angle
    _geom_angle_publ_flag
    C30 O3 H3 . . 109.6(17) ?
    C15 N1 C7 . . 106.24(13) ?
    C8 N2 C29 . . 128.75(12) ?
    C15 N2 C8 . . 106.21(12) ?
    C15 N2 C29 . . 124.32(12) ?
    O1 N3 O2 . . 123.0(2) ?
    O1 N3 C17 . . 118.91(17) ?
    O2 N3 C17 . . 118.1(2) ?
    C2 C1 H1 . . 119.7 ?
    C2 C1 C6 . . 120.5(2) ?
    C6 C1 H1 . . 119.7 ?
    C1 C2 H2 . . 119.9 ?
    C3 C2 C1 . . 120.3(2) ?
    C3 C2 H2 . . 119.9 ?
    C2 C3 H3A . . 120.1 ?
    C4 C3 C2 . . 119.8(2) ?
    C4 C3 H3A . . 120.1 ?
    C3 C4 H4 . . 119.8 ?
    C3 C4 C5 . . 120.5(2) ?
    C5 C4 H4 . . 119.8 ?
    C4 C5 H5 . . 119.6 ?
    C4 C5 C6 . . 120.9(2) ?
    C6 C5 H5 . . 119.6 ?
    C1 C6 C5 . . 118.00(17) ?
    C1 C6 C7 . . 119.63(16) ?
    C5 C6 C7 . . 122.25(17) ?
    N1 C7 C6 . . 120.53(14) ?
    C8 C7 N1 . . 109.25(13) ?
    C8 C7 C6 . . 130.08(14) ?
    N2 C8 C9 . . 124.21(14) ?
    C7 C8 N2 . . 105.88(12) ?
    C7 C8 C9 . . 129.81(14) ?
    C10 C9 C8 . . 121.14(16) ?
    C14 C9 C8 . . 120.07(16) ?
    C14 C9 C10 . . 118.64(17) ?
    C9 C10 H10 . . 119.9 ?
    C9 C10 C11 . . 120.1(2) ?
    C11 C10 H10 . . 119.9 ?
    C10 C11 H11 . . 119.7 ?
    C12 C11 C10 . . 120.5(2) ?
    C12 C11 H11 . . 119.7 ?
    C11 C12 H12 . . 120.1 ?
    C11 C12 C13 . . 119.86(19) ?
    C13 C12 H12 . . 120.1 ?
    C12 C13 H13 . . 119.8 ?
    C12 C13 C14 . . 120.5(2) ?
    C14 C13 H13 . . 119.8 ?
    C9 C14 H14 . . 119.8 ?
    C13 C14 C9 . . 120.3(2) ?
    C13 C14 H14 . . 119.8 ?
    N1 C15 N2 . . 112.40(13) ?
    N1 C15 C16 . . 124.36(13) ?
    N2 C15 C16 . . 123.15(13) ?
    C17 C16 C15 . . 124.36(16) ?
    C17 C16 C21 . . 117.09(16) ?
    C21 C16 C15 . . 118.52(16) ?
    C16 C17 N3 . . 120.76(16) ?
    C16 C17 C18 . . 122.0(2) ?
    C18 C17 N3 . . 117.27(19) ?
    C17 C18 H18 . . 120.2 ?
    C19 C18 C17 . . 119.5(2) ?
    C19 C18 H18 . . 120.2 ?
    C18 C19 H19 . . 120.0 ?
    C20 C19 C18 . . 119.94(19) ?
    C20 C19 H19 . . 120.0 ?
    C19 C20 H20 . . 119.7 ?
    C19 C20 C21 . . 120.6(2) ?
    C21 C20 H20 . . 119.7 ?
    C16 C21 C20 . . 120.8(2) ?
    C16 C21 H21 . . 119.6 ?
    C20 C21 H21 . . 119.6 ?
    C23 C22 H22 . . 119.2 ?
    C27 C22 H22 . . 119.2 ?
    C27 C22 C23 . . 121.5(2) ?
    C22 C23 H23 . . 119.9 ?
    C24 C23 C22 . . 120.2(2) ?
    C24 C23 H23 . . 119.9 ?
    C23 C24 H24 . . 120.4 ?
    C25 C24 C23 . . 119.2(3) ?
    C25 C24 H24 . . 120.4 ?
    C24 C25 H25 . . 119.6 ?
    C24 C25 C26 . . 120.8(3) ?
    C26 C25 H25 . . 119.6 ?
    C25 C26 H26 . . 119.7 ?
    C27 C26 C25 . . 120.6(2) ?
    C27 C26 H26 . . 119.7 ?
    C22 C27 C28 . . 122.24(17) ?
    C26 C27 C22 . . 117.5(2) ?
    C26 C27 C28 . . 120.17(18) ?
    C27 C28 H28A . . 109.0 ?
    C27 C28 H28B . . 109.0 ?
    C27 C28 C29 . . 113.05(14) ?
    H28A C28 H28B . . 107.8 ?
    C29 C28 H28A . . 109.0 ?
    C29 C28 H28B . . 109.0 ?
    N2 C29 C28 . . 112.95(12) ?
    N2 C29 H29 . . 106.6 ?
    N2 C29 C30 . . 110.98(12) ?
    C28 C29 H29 . . 106.6 ?
    C30 C29 C28 . . 112.52(13) ?
    C30 C29 H29 . . 106.6 ?
    O3 C30 C29 . . 110.62(14) ?
    O3 C30 H30A . . 109.5 ?
    O3 C30 H30B . . 109.5 ?
    C29 C30 H30A . . 109.5 ?
    C29 C30 H30B . . 109.5 ?
    H30A C30 H30B . . 108.1 ?
loop_
    _geom_torsion_atom_site_label_1
    _geom_torsion_atom_site_label_2
    _geom_torsion_atom_site_label_3
    _geom_torsion_atom_site_label_4
    _geom_torsion_site_symmetry_1
    _geom_torsion_site_symmetry_2
    _geom_torsion_site_symmetry_3
    _geom_torsion_site_symmetry_4
    _geom_torsion
    _geom_torsion_publ_flag
    O1 N3 C17 C16 . . . . -28.9(3) ?
    O1 N3 C17 C18 . . . . 149.6(2) ?
    O2 N3 C17 C16 . . . . 151.3(2) ?
    O2 N3 C17 C18 . . . . -30.2(3) ?
    N1 C7 C8 N2 . . . . -1.39(18) ?
    N1 C7 C8 C9 . . . . 174.96(16) ?
    N1 C15 C16 C17 . . . . -78.5(2) ?
    N1 C15 C16 C21 . . . . 99.5(2) ?
    N2 C8 C9 C10 . . . . -91.6(2) ?
    N2 C8 C9 C14 . . . . 92.9(2) ?
    N2 C15 C16 C17 . . . . 105.10(19) ?
    N2 C15 C16 C21 . . . . -76.9(2) ?
    N2 C29 C30 O3 . . . . 168.26(12) ?
    N3 C17 C18 C19 . . . . -178.64(19) ?
    C1 C2 C3 C4 . . . . 0.2(4) ?
    C1 C6 C7 N1 . . . . 9.2(3) ?
    C1 C6 C7 C8 . . . . -165.92(19) ?
    C2 C1 C6 C5 . . . . -1.0(3) ?
    C2 C1 C6 C7 . . . . 175.2(2) ?
    C2 C3 C4 C5 . . . . -0.5(4) ?
    C3 C4 C5 C6 . . . . 0.1(3) ?
    C4 C5 C6 C1 . . . . 0.7(3) ?
    C4 C5 C6 C7 . . . . -175.39(17) ?
    C5 C6 C7 N1 . . . . -174.82(16) ?
    C5 C6 C7 C8 . . . . 10.1(3) ?
    C6 C1 C2 C3 . . . . 0.6(4) ?
    C6 C7 C8 N2 . . . . 174.14(16) ?
    C6 C7 C8 C9 . . . . -9.5(3) ?
    C7 N1 C15 N2 . . . . -0.83(18) ?
    C7 N1 C15 C16 . . . . -177.60(16) ?
    C7 C8 C9 C10 . . . . 92.6(2) ?
    C7 C8 C9 C14 . . . . -82.8(2) ?
    C8 N2 C15 N1 . . . . -0.02(18) ?
    C8 N2 C15 C16 . . . . 176.79(15) ?
    C8 N2 C29 C28 . . . . -67.3(2) ?
    C8 N2 C29 C30 . . . . 60.1(2) ?
    C8 C9 C10 C11 . . . . -177.23(16) ?
    C8 C9 C14 C13 . . . . 176.89(19) ?
    C9 C10 C11 C12 . . . . 0.8(3) ?
    C10 C9 C14 C13 . . . . 1.3(3) ?
    C10 C11 C12 C13 . . . . 0.6(4) ?
    C11 C12 C13 C14 . . . . -1.0(4) ?
    C12 C13 C14 C9 . . . . 0.0(4) ?
    C14 C9 C10 C11 . . . . -1.7(3) ?
    C15 N1 C7 C6 . . . . -174.64(14) ?
    C15 N1 C7 C8 . . . . 1.39(18) ?
    C15 N2 C8 C7 . . . . 0.87(16) ?
    C15 N2 C8 C9 . . . . -175.75(15) ?
    C15 N2 C29 C28 . . . . 123.81(16) ?
    C15 N2 C29 C30 . . . . -108.76(16) ?
    C15 C16 C17 N3 . . . . -2.0(2) ?
    C15 C16 C17 C18 . . . . 179.64(17) ?
    C15 C16 C21 C20 . . . . 179.7(2) ?
    C16 C17 C18 C19 . . . . -0.2(3) ?
    C17 C16 C21 C20 . . . . -2.2(3) ?
    C17 C18 C19 C20 . . . . -0.7(3) ?
    C18 C19 C20 C21 . . . . 0.1(4) ?
    C19 C20 C21 C16 . . . . 1.4(4) ?
    C21 C16 C17 N3 . . . . -179.99(17) ?
    C21 C16 C17 C18 . . . . 1.6(3) ?
    C22 C23 C24 C25 . . . . -0.7(5) ?
    C22 C27 C28 C29 . . . . 81.6(2) ?
    C23 C22 C27 C26 . . . . 1.9(3) ?
    C23 C22 C27 C28 . . . . -176.0(2) ?
    C23 C24 C25 C26 . . . . 2.3(5) ?
    C24 C25 C26 C27 . . . . -1.8(5) ?
    C25 C26 C27 C22 . . . . -0.3(4) ?
    C25 C26 C27 C28 . . . . 177.6(2) ?
    C26 C27 C28 C29 . . . . -96.2(2) ?
    C27 C22 C23 C24 . . . . -1.4(4) ?
    C27 C28 C29 N2 . . . . -69.13(18) ?
    C27 C28 C29 C30 . . . . 164.25(14) ?
    C28 C29 C30 O3 . . . . -64.08(18) ?
    C29 N2 C8 C7 . . . . -169.57(14) ?
    C29 N2 C8 C9 . . . . 13.8(2) ?
    C29 N2 C15 N1 . . . . 170.96(14) ?
    C29 N2 C15 C16 . . . . -12.2(2) ?
loop_
    _geom_hbond_atom_site_label_D
    _geom_hbond_atom_site_label_H
    _geom_hbond_atom_site_label_A
    _geom_hbond_site_symmetry_A
    _geom_hbond_distance_DH
    _geom_hbond_distance_HA
    _geom_hbond_distance_DA
    _geom_hbond_angle_DHA
    C5 H5 Cg1 . 0.93 2.84 3.715(2) 157
    C21 H21 Cg2 . 0.93 2.81 3.501(2) 132
    O3 H3 N1 4_656 0.90(3) 1.89(3) 2.7935(17) 179(3)
data_global
_journal_data_validation_number     ?
_journal_date_recd_electronic     2014-04-01
_journal_date_accepted     2014-04-17
_journal_name_full     'Acta Crystallographica, Section E'
_journal_year     2014
_journal_volume     70
_journal_issue      5
_journal_page_first     o621
_journal_page_last     o621
_journal_paper_category     QO
_journal_paper_doi     10.1107/S1600536814008770
_journal_coeditor_code     RZ5116
_publ_contact_author_name     'Prof. Lingbo Qu'
_publ_contact_author_address
;
School of Chemistry and Chemical engineering
Henan University of Technology
Zhengzhou 450001
People's Republic of China
;
_publ_contact_author_email     henangongda@yahoo.com
_publ_contact_author_fax     '0086 371 67756718'
_publ_contact_author_phone     '0086 371 67756712'
_publ_section_title
;
2-[2-(2-Nitrophenyl)-4,5-diphenyl-1<i>H</i>-imidazol-1-yl]-3-phenylpropan-1-ol
;
loop_
    _publ_author_name
    _publ_author_address
    'Li, Yizhen'
;
School of Chemistry and Chemical engineering
Henan University of Technology
Zhengzhou 450001
People's Republic of China
;
    'Mao, Pu'
;
School of Chemistry and Chemical engineering
Henan University of Technology
Zhengzhou 450001
People's Republic of China
;
    'Xiao, Yongmei'
;
School of Chemistry and Chemical engineering
Henan University of Technology
Zhengzhou 450001
People's Republic of China
;
    'Yang, Liangru'
;
School of Chemistry and Chemical engineering
Henan University of Technology
Zhengzhou 450001
People's Republic of China
;
    'Qu, Lingbo'
;
School of Chemistry and Chemical engineering
Henan University of Technology
Zhengzhou 450001
People's Republic of China
;
