# Supplementary material for: 2-[2-(2-Nitro­phen­yl)-4,5-diphenyl-1H-imidazol-1-yl]-3-phenyl­propan-1-ol
Source: Acta Crystallogr Sect E Struct Rep Online. 2014 Apr 30;70(Pt 5):o621. doi: 10.1107/S1600536814008770 (PMC4011293; doi:10.1107/S1600536814008770)
Supplement: Supplementary file 2 [file e-70-0o621-Isup2.hkl]

# 
# h,k,l, Fc-squared, Fo-squared, sigma(Fo-squared) and status flag 
# 
data_I
_shelx_title 'I in P212121' 
_shelx_refln_list_code          4 
_shelx_F_calc_maximum      206.06 
_exptl_crystal_F_000      1000.00 
_reflns_d_resolution_high  0.8370 
 
loop_ 
 _symmetry_equiv_pos_as_xyz 
 'x, y, z' 
 '-x+1/2, -y, z+1/2' 
 'x+1/2, -y+1/2, -z' 
 '-x, y+1/2, -z+1/2' 
 
_cell_length_a    10.5481 
_cell_length_b    12.7784 
_cell_length_c    18.4800 
_cell_angle_alpha  90.000 
_cell_angle_beta   90.000 
_cell_angle_gamma  90.000 
 
_shelx_F_squared_multiplier     1.000 
 
loop_ 
 _refln_index_h 
 _refln_index_k 
 _refln_index_l 
 _refln_F_squared_calc 
 _refln_F_squared_meas 
 _refln_F_squared_sigma 
 _refln_observed_status 
   2   0   0      383.45      466.86      9.98 o 
   4   0   0     1440.99     1442.24     25.22 o 
   6   0   0     1092.41     1208.34     30.23 o 
   8   0   0        7.20        9.21      2.81 o 
  10   0   0       60.40       76.27      3.48 o 
  12   0   0        5.81        5.05      1.16 o 
   1   1   0     1392.66     1461.33     10.53 o 
   2   1   0     1876.74     1719.24     16.44 o 
   3   1   0      181.91      218.05      5.22 o 
   4   1   0      617.32      660.45     14.84 o 
   5   1   0        1.92        1.65      0.78 o 
   6   1   0      302.40      302.83     24.50 o 
   7   1   0        9.97        7.19      1.55 o 
   8   1   0       18.79       11.13      2.58 o 
   9   1   0       16.27       14.53      1.15 o 
  10   1   0       16.48       13.24      1.18 o 
  11   1   0       44.80       37.08      1.84 o 
  12   1   0       39.57       43.70      1.97 o 
   0   2   0    12523.56    11725.84     84.50 o 
   1   2   0     1323.01     1314.77     16.08 o 
   2   2   0    17539.77    17403.06    193.62 o 
   3   2   0       87.71       93.63      3.17 o 
   4   2   0       52.71       59.60      3.19 o 
   5   2   0       14.29       17.22      1.97 o 
   6   2   0       34.01       34.39      3.31 o 
   7   2   0      580.94      599.94     40.24 o 
   8   2   0      136.60      121.91      9.87 o 
   9   2   0      208.41      193.85      6.13 o 
  10   2   0        6.79        5.57      0.80 o 
  11   2   0       28.02       25.14      1.77 o 
  12   2   0        3.14        1.34      0.44 o 
   1   3   0    42460.53    38493.22    484.55 o 
   2   3   0     8880.20     8879.28    144.57 o 
   3   3   0       74.02       61.51      2.05 o 
   4   3   0     1986.40     2088.72     37.79 o 
   5   3   0      155.22      133.30      6.86 o 
   6   3   0      100.99      113.95      8.44 o 
   7   3   0       62.33       62.01      6.69 o 
   8   3   0       20.89       16.33      3.50 o 
   9   3   0      367.35      363.20     12.31 o 
  10   3   0      200.82      200.25      5.36 o 
  11   3   0        0.15       -0.36      0.61 o 
  12   3   0       25.22       27.56      1.32 o 
   0   4   0     3047.33     2793.67     71.02 o 
   1   4   0      231.07      223.29      5.20 o 
   2   4   0       10.50       11.22      0.94 o 
   3   4   0     1423.59     1446.66     15.89 o 
   4   4   0      375.89      448.40     12.50 o 
   5   4   0      104.65       96.97      6.90 o 
   6   4   0       23.51       18.10      3.40 o 
   7   4   0      346.53      336.12     13.69 o 
   8   4   0       39.78       31.24      2.06 o 
   9   4   0      115.67      110.83      4.73 o 
  10   4   0        7.77        8.38      1.14 o 
  11   4   0       34.01       36.71      1.90 o 
  12   4   0        1.59        2.59      0.44 o 
   1   5   0       50.79       53.98      2.70 o 
   2   5   0      846.52      842.76     14.67 o 
   3   5   0    11958.49    11907.71    105.64 o 
   4   5   0      174.96      175.40      7.38 o 
   5   5   0      481.57      523.09     16.39 o 
   6   5   0       72.76       69.90      5.93 o 
   7   5   0       21.19       22.27      3.74 o 
   8   5   0      593.10      622.59     14.67 o 
   9   5   0       16.38       17.31      1.77 o 
  10   5   0        1.14        1.20      0.58 o 
  11   5   0        0.52        0.15      0.42 o 
   0   6   0     1829.90     1733.96     36.68 o 
   1   6   0      139.45      120.59      5.14 o 
   2   6   0     1007.35      964.73     15.80 o 
   3   6   0      636.57      552.70     13.89 o 
   4   6   0      143.20      134.02      6.83 o 
   5   6   0      333.58      307.00     12.96 o 
   6   6   0       67.16       61.89      5.65 o 
   7   6   0      186.80      201.67      8.15 o 
   8   6   0      264.77      242.62      9.59 o 
   9   6   0        0.01       -0.06      0.67 o 
  10   6   0        2.71        1.79      0.52 o 
  11   6   0        0.37        0.16      0.40 o 
   1   7   0        4.91        2.84      1.07 o 
   2   7   0      300.75      257.40      8.95 o 
   3   7   0        1.39        1.74      1.28 o 
   4   7   0      209.75      184.58      8.53 o 
   5   7   0      311.84      277.46     12.83 o 
   6   7   0     1541.08     1386.36     60.54 o 
   7   7   0        0.29       -0.35      0.69 o 
   8   7   0       49.61       57.58      3.16 o 
   9   7   0        7.82       12.07      1.40 o 
  10   7   0       69.13       77.71      3.42 o 
  11   7   0        0.05       -0.29      0.44 o 
   0   8   0       59.69       68.11      6.72 o 
   1   8   0       68.71       74.30      5.62 o 
   2   8   0      166.03      165.40      7.73 o 
   3   8   0       24.47       17.22      2.62 o 
   4   8   0       98.13       83.21      6.04 o 
   5   8   0        0.01       -0.32      1.84 o 
   6   8   0      618.87      644.71     17.25 o 
   7   8   0      725.63      722.14     35.95 o 
   8   8   0       25.50       24.25      2.28 o 
   9   8   0        7.27        8.79      1.20 o 
  10   8   0       28.82       38.03      1.99 o 
   1   9   0      485.41      420.77     39.78 o 
   2   9   0       52.74       39.12      4.70 o 
   3   9   0        6.23        6.68      2.21 o 
   4   9   0       15.24        8.60      3.75 o 
   5   9   0       95.91      121.43      4.66 o 
   6   9   0        2.88        3.00      1.04 o 
   7   9   0        0.27        1.10      0.69 o 
   8   9   0        6.93        6.36      1.47 o 
   9   9   0        2.13        3.26      0.91 o 
  10   9   0       14.75       12.35      0.91 o 
   0  10   0      389.76      223.05     21.78 o 
   1  10   0      139.17      102.67      9.39 o 
   2  10   0        1.56        1.32      1.01 o 
   3  10   0      583.59      655.90     10.19 o 
   4  10   0       20.44       22.57      1.96 o 
   5  10   0      139.41      158.43      5.01 o 
   6  10   0       88.79      115.65      5.57 o 
   7  10   0       68.38       80.83      3.66 o 
   8  10   0       50.16       56.48      3.23 o 
   9  10   0        4.59        4.86      0.89 o 
   1  11   0       85.66       87.08      3.64 o 
   2  11   0       20.08       19.57      1.99 o 
   3  11   0       14.21       14.71      1.55 o 
   4  11   0      587.51      637.04      9.50 o 
   5  11   0      206.91      208.70      5.29 o 
   6  11   0       20.09       18.59      1.97 o 
   7  11   0        6.78        5.49      1.03 o 
   8  11   0        0.03        1.95      1.09 o 
   0  12   0        7.02        6.31      1.66 o 
   1  12   0       94.08      113.99      4.71 o 
   2  12   0        1.85        2.17      1.15 o 
   3  12   0      564.23      632.92     10.15 o 
   4  12   0        8.54        8.40      1.20 o 
   5  12   0        2.66        1.77      0.80 o 
   6  12   0        1.77        1.61      1.06 o 
   7  12   0       22.07       21.87      2.06 o 
   1  13   0       15.98       16.95      1.64 o 
   2  13   0        4.22        3.59      1.04 o 
   3  13   0       62.17       58.50      3.20 o 
   4  13   0       22.07       22.18      2.07 o 
   5  13   0       24.91       30.38      1.95 o 
   6  13   0       18.72       20.52      1.63 o 
   0  14   0      156.71      153.87      6.33 o 
   1  14   0       23.95       24.58      2.00 o 
   2  14   0       15.48       20.99      1.83 o 
   3  14   0        4.69        2.63      0.92 o 
   4  14   0       29.50       26.40      2.98 o 
   5  14   0        2.58        2.79      1.47 o 
   1  15   0       16.30       15.78      1.79 o 
   2  15   0        5.89        6.39      1.19 o 
   1   0   1    10168.76     9990.50    104.28 o 
   2   0   1     4582.78     4692.70     72.36 o 
   3   0   1      774.46      759.54     18.56 o 
   4   0   1       42.81       54.23      3.06 o 
   5   0   1        7.99        6.26      1.41 o 
   6   0   1      638.69      629.78     44.34 o 
   7   0   1       26.81       24.08      2.99 o 
   8   0   1       15.71       13.42      3.25 o 
   9   0   1      159.04      156.36      4.91 o 
  10   0   1        7.51        6.41      0.73 o 
  11   0   1        5.58        5.09      0.70 o 
  12   0   1       15.13       12.77      1.30 o 
 -12   1   1        0.70        0.66      0.45 o 
 -11   1   1       25.24       28.79      1.61 o 
 -10   1   1       57.43       53.60      2.34 o 
  -9   1   1        7.44        7.51      0.93 o 
  -8   1   1      322.28      339.22     17.29 o 
  -7   1   1      288.16      301.15     10.58 o 
  -6   1   1      166.95      176.26     10.00 o 
  -5   1   1      154.50      136.60      6.19 o 
  -4   1   1      193.10      213.49      7.78 o 
  -3   1   1     1537.30     1645.08     17.49 o 
  -2   1   1     2164.01     2116.15     13.17 o 
  -1   1   1     3098.61     3053.29     18.50 o 
   0   1   1     1367.87     1357.52     26.15 o 
   1   1   1     3080.70     3069.25     25.15 o 
   2   1   1     2155.44     2144.15     14.21 o 
   3   1   1     1537.60     1637.17     31.77 o 
   4   1   1      193.88      223.81      6.87 o 
   5   1   1      155.58      160.19      6.24 o 
   6   1   1      163.87      174.07      8.24 o 
   7   1   1      287.75      302.77     18.53 o 
   8   1   1      323.68      326.11     16.08 o 
   9   1   1        7.60        7.66      0.84 o 
  10   1   1       57.36       56.76      2.24 o 
  11   1   1       25.39       28.69      1.59 o 
  12   1   1        0.73        1.28      0.48 o 
 -12   2   1       15.52       12.81      1.01 o 
 -11   2   1        2.33        1.36      0.62 o 
 -10   2   1       13.17       12.33      1.25 o 
  -9   2   1       19.94       20.66      1.47 o 
  -8   2   1       61.72       53.58      6.62 o 
  -7   2   1      147.40      145.91      7.35 o 
  -6   2   1       92.79      101.33      6.24 o 
  -5   2   1       93.63       85.88      4.58 o 
  -4   2   1     1432.52     1474.35     38.44 o 
  -3   2   1     1248.56     1317.33     17.54 o 
  -2   2   1    12070.32    11935.40     56.65 o 
  -1   2   1     5000.20     4779.93     79.00 o 
   0   2   1     4760.27     4646.04     45.00 o 
   1   2   1     4981.67     4694.40     28.78 o 
   2   2   1    12075.03    12116.47    104.62 o 
   3   2   1     1253.57     1366.59     24.42 o 
   4   2   1     1431.65     1561.21     32.68 o 
   5   2   1       95.01       85.37      5.17 o 
   6   2   1       91.38      107.03      8.11 o 
   7   2   1      147.56      137.79      9.97 o 
   8   2   1       61.16       56.19      5.76 o 
   9   2   1       19.75       21.64      1.44 o 
  10   2   1       13.05       11.36      1.20 o 
  11   2   1        2.34        1.65      0.56 o 
  12   2   1       15.50       14.33      1.04 o 
 -12   3   1       17.71       17.49      1.04 o 
 -11   3   1       22.00       18.17      1.52 o 
 -10   3   1       15.46       16.84      1.45 o 
  -9   3   1      174.57      169.16      4.40 o 
  -8   3   1      107.37       97.50     12.20 o 
  -7   3   1      302.36      313.68     15.00 o 
  -6   3   1      144.44      152.58      7.31 o 
  -5   3   1     1036.67     1029.71     17.97 o 
  -4   3   1       43.81       56.76      3.17 o 
  -3   3   1      579.59      624.57     12.82 o 
  -2   3   1     6027.84     5819.07     98.74 o 
  -1   3   1     1373.52     1423.95     49.68 o 
   0   3   1      179.14      185.39      5.89 o 
   1   3   1     1373.42     1435.49     16.49 o 
   2   3   1     6032.19     5992.00     42.37 o 
   3   3   1      585.01      636.56     17.22 o 
   4   3   1       43.95       57.12      3.12 o 
   5   3   1     1034.55     1050.29     23.05 o 
   6   3   1      144.40      152.68      9.61 o 
   7   3   1      303.82      309.45     14.91 o 
   8   3   1      107.36      100.51      8.69 o 
   9   3   1      174.75      164.79      4.49 o 
  10   3   1       15.43       13.75      1.44 o 
  11   3   1       21.86       19.07      1.43 o 
  12   3   1       17.73       18.73      1.15 o 
 -12   4   1       27.65       36.07      1.56 o 
 -11   4   1        9.70        8.30      0.95 o 
 -10   4   1       15.51       16.78      1.42 o 
  -9   4   1       68.99       68.07      3.28 o 
  -8   4   1       86.01       79.44      3.39 o 
  -7   4   1       39.80       38.48      4.66 o 
  -6   4   1      248.17      240.94     10.76 o 
  -5   4   1      632.69      665.04     17.89 o 
  -4   4   1      871.42      927.99     15.37 o 
  -3   4   1      818.31      855.40     11.90 o 
  -2   4   1     3371.42     3236.72     65.73 o 
  -1   4   1     4253.73     4206.47     78.50 o 
   0   4   1       89.97       70.64      2.13 o 
   1   4   1     4252.72     4086.22    101.95 o 
   2   4   1     3366.43     3410.02     68.24 o 
   3   4   1      818.98      839.08     14.20 o 
   4   4   1      874.02      910.72     15.23 o 
   5   4   1      630.91      681.43     18.68 o 
   6   4   1      248.46      225.71     11.71 o 
   7   4   1       39.64       36.14      5.19 o 
   8   4   1       85.79       77.93      3.10 o 
   9   4   1       69.23       65.11      2.98 o 
  10   4   1       15.39       15.32      1.33 o 
  11   4   1        9.63        8.99      1.00 o 
  12   4   1       27.77       35.85      1.39 o 
 -11   5   1        0.82        0.17      0.54 o 
 -10   5   1        4.28        4.99      0.82 o 
  -9   5   1       43.18       38.21      2.57 o 
  -8   5   1       27.74       29.77      2.19 o 
  -7   5   1       97.05       77.19      6.68 o 
  -6   5   1       94.95       93.56      6.91 o 
  -5   5   1       83.59       81.79      6.43 o 
  -4   5   1     2009.89     2080.60     47.26 o 
  -3   5   1       12.36       22.13      2.14 o 
  -2   5   1     1408.35     1375.59     38.71 o 
  -1   5   1     1997.85     1948.57     41.97 o 
   0   5   1       82.03       70.69      2.43 o 
   1   5   1     2008.63     2009.62     53.80 o 
   2   5   1     1406.13     1401.01     19.39 o 
   3   5   1       12.35       20.77      1.81 o 
   4   5   1     2012.15     2097.86     50.42 o 
   5   5   1       84.68       76.82      7.02 o 
   6   5   1       95.81       94.01      6.84 o 
   7   5   1       96.69       75.80      6.54 o 
   8   5   1       27.92       28.54      1.93 o 
   9   5   1       43.11       38.18      2.54 o 
  10   5   1        4.09        3.81      0.73 o 
  11   5   1        0.82       -0.07      0.46 o 
 -11   6   1        5.85        6.69      0.76 o 
 -10   6   1        2.85        1.02      0.53 o 
  -9   6   1       37.94       43.65      2.30 o 
  -8   6   1      236.58      233.42      7.23 o 
  -7   6   1      408.36      385.38     13.40 o 
  -6   6   1      179.08      168.21      9.97 o 
  -5   6   1      659.33      600.67     22.30 o 
  -4   6   1       49.72       46.74      4.10 o 
  -3   6   1     1011.50     1054.61     20.43 o 
  -2   6   1      590.55      572.05     12.05 o 
  -1   6   1      318.40      316.68     10.68 o 
   0   6   1      110.12      146.24      5.33 o 
   1   6   1      319.00      325.56      7.76 o 
   2   6   1      593.51      597.08     13.39 o 
   3   6   1     1013.79     1062.26     20.17 o 
   4   6   1       50.43       48.88      4.75 o 
   5   6   1      659.14      610.83     18.28 o 
   6   6   1      179.08      166.84      9.30 o 
   7   6   1      407.91      375.93     13.52 o 
   8   6   1      237.19      228.87      7.80 o 
   9   6   1       37.76       43.07      2.72 o 
  10   6   1        2.82        2.34      0.63 o 
  11   6   1        5.93        7.52      0.94 o 
 -11   7   1       10.56       11.81      0.98 o 
 -10   7   1       42.10       42.73      2.16 o 
  -9   7   1        3.86        2.59      0.83 o 
  -8   7   1      134.20      150.64      5.12 o 
  -7   7   1       33.79       36.08      2.36 o 
  -6   7   1       56.06       48.53      5.19 o 
  -5   7   1      623.49      545.12     34.70 o 
  -4   7   1      169.42      147.68      8.10 o 
  -3   7   1      632.28      598.60     14.74 o 
  -2   7   1      190.53      183.80      6.91 o 
  -1   7   1       34.97       30.55      3.22 o 
   0   7   1      557.96      537.49     30.87 o 
   1   7   1       35.20       34.16      2.96 o 
   2   7   1      190.68      188.71      6.78 o 
   3   7   1      632.25      612.73     16.47 o 
   4   7   1      169.28      147.59      8.69 o 
   5   7   1      623.23      564.84     27.33 o 
   6   7   1       56.18       50.92      5.20 o 
   7   7   1       33.86       36.13      2.32 o 
   8   7   1      133.83      154.62      5.19 o 
   9   7   1        3.94        4.54      0.94 o 
  10   7   1       41.92       41.48      2.18 o 
  11   7   1       10.52        9.45      0.99 o 
 -10   8   1       33.69       33.17      2.38 o 
  -9   8   1        8.13        6.80      0.98 o 
  -8   8   1       36.14       34.38      2.41 o 
  -7   8   1       12.71       18.12      2.00 o 
  -6   8   1      359.74      396.60     12.33 o 
  -5   8   1      441.80      355.56     19.72 o 
  -4   8   1      141.26      122.47      7.46 o 
  -3   8   1      150.45      140.65      7.56 o 
  -2   8   1       71.19       52.86      4.54 o 
  -1   8   1       97.16       79.69      4.72 o 
   0   8   1       33.66       28.80      2.63 o 
   1   8   1       96.40       72.48      5.37 o 
   2   8   1       72.05       60.08      5.31 o 
   3   8   1      150.24      132.45      7.23 o 
   4   8   1      140.60      125.81     10.16 o 
   5   8   1      443.67      364.46     18.05 o 
   6   8   1      360.78      385.84     12.36 o 
   7   8   1       13.09       16.63      1.90 o 
   8   8   1       35.95       35.75      2.49 o 
   9   8   1        8.15        7.25      1.07 o 
  10   8   1       33.77       35.04      2.03 o 
 -10   9   1        4.87        5.58      0.65 o 
  -9   9   1       67.46       69.84      3.39 o 
  -8   9   1       28.53       28.08      2.39 o 
  -7   9   1        0.76        1.81      0.75 o 
  -6   9   1      141.28      150.19      6.54 o 
  -5   9   1       77.67       76.69      3.71 o 
  -4   9   1       22.84       18.77      3.05 o 
  -3   9   1      115.68       92.15      7.29 o 
  -2   9   1      628.64      528.98     37.59 o 
  -1   9   1       83.12       70.89      6.08 o 
   0   9   1        8.45        7.69      1.90 o 
   1   9   1       83.13       71.89      5.57 o 
   2   9   1      629.76      526.73     27.53 o 
   3   9   1      116.79      101.43      7.58 o 
   4   9   1       22.85       23.12      4.42 o 
   5   9   1       78.18       83.95      3.57 o 
   6   9   1      141.70      139.21      7.65 o 
   7   9   1        0.75        3.09      1.40 o 
   8   9   1       28.52       30.24      2.88 o 
   9   9   1       67.59       65.85      3.76 o 
  10   9   1        4.86        6.08      0.73 o 
  -9  10   1       27.04       28.96      2.00 o 
  -8  10   1       18.80       16.73      1.58 o 
  -7  10   1      114.60      128.31      5.23 o 
  -6  10   1      132.17      128.64      5.42 o 
  -5  10   1        7.12        7.00      1.20 o 
  -4  10   1      294.34      354.90      7.52 o 
  -3  10   1      200.77      228.66      5.46 o 
  -2  10   1       42.33       45.95      3.64 o 
  -1  10   1      286.30      199.84     29.58 o 
   0  10   1       34.58       28.81      3.96 o 
   1  10   1      286.28      197.33     14.18 o 
   2  10   1       41.65       41.08      4.10 o 
   3  10   1      200.29      229.59      6.52 o 
   4  10   1      293.27      357.86      7.56 o 
   5  10   1        7.14        9.33      1.24 o 
   6  10   1      131.95      134.35      5.49 o 
   7  10   1      114.97      120.80      5.10 o 
   8  10   1       18.94       17.26      1.87 o 
   9  10   1       27.23       28.96      2.06 o 
  -8  11   1       27.03       30.89      1.88 o 
  -7  11   1        8.58        8.44      1.12 o 
  -6  11   1       48.51       46.52      2.83 o 
  -5  11   1       91.46      105.01      3.75 o 
  -4  11   1      186.16      203.88      5.32 o 
  -3  11   1       21.09       20.01      1.82 o 
  -2  11   1      254.90      287.89      6.23 o 
  -1  11   1       76.78       90.63      3.69 o 
   0  11   1      207.94      236.24      6.11 o 
   1  11   1       76.93       92.54      4.15 o 
   2  11   1      255.13      289.51      7.51 o 
   3  11   1       20.74       20.17      2.03 o 
   4  11   1      186.07      200.40      5.22 o 
   5  11   1       91.71      100.43      3.91 o 
   6  11   1       48.74       50.56      2.83 o 
   7  11   1        8.65        8.47      1.53 o 
   8  11   1       27.10       31.12      1.90 o 
  -7  12   1       20.88       23.63      1.81 o 
  -6  12   1       26.65       31.56      2.38 o 
  -5  12   1       57.13       59.90      2.89 o 
  -4  12   1        4.46        2.54      0.97 o 
  -3  12   1       80.22       93.42      3.54 o 
  -2  12   1       72.64       82.84      3.62 o 
  -1  12   1        0.14        2.20      0.76 o 
   0  12   1       62.32       69.36      3.68 o 
   1  12   1        0.13        0.69      0.86 o 
   2  12   1       72.48       84.95      4.72 o 
   3  12   1       80.58       92.02      3.80 o 
   4  12   1        4.59        4.22      1.05 o 
   5  12   1       57.67       61.19      3.14 o 
   6  12   1       26.79       28.87      2.55 o 
   7  12   1       20.78       24.79      2.23 o 
  -6  13   1       14.53       13.00      1.33 o 
  -5  13   1        6.98        5.86      1.14 o 
  -4  13   1        6.97        5.99      0.85 o 
  -3  13   1       60.40       69.08      3.18 o 
  -2  13   1      134.38      147.87      5.17 o 
  -1  13   1       10.46       10.76      1.24 o 
   0  13   1      132.61      171.46      5.14 o 
   1  13   1       10.35        8.71      1.31 o 
   2  13   1      133.67      147.15      5.16 o 
   3  13   1       59.42       67.56      3.90 o 
   4  13   1        7.06        5.43      1.10 o 
   5  13   1        6.96        6.37      1.44 o 
   6  13   1       14.63       15.07      1.64 o 
  -4  14   1        9.07        6.29      1.15 o 
  -3  14   1        8.83       10.76      1.33 o 
  -2  14   1       11.50       12.26      1.96 o 
  -1  14   1       78.52       89.77      4.96 o 
   0  14   1        0.38        1.75      1.02 o 
   1  14   1       78.00       86.52      3.67 o 
   2  14   1       11.38       10.18      1.29 o 
   3  14   1        8.87        7.50      1.24 o 
   4  14   1        9.05        6.27      1.67 o 
  -2  15   1        0.84        2.74      0.98 o 
  -1  15   1       71.05       78.19      3.29 o 
   0  15   1        7.25        7.86      1.15 o 
   1  15   1       70.35       77.94      3.32 o 
   2  15   1        0.83        0.90      0.80 o 
   0   0   2     6594.69     6625.20     59.86 o 
   1   0   2       77.60       97.89      3.01 o 
   2   0   2     5640.27     5698.88     86.19 o 
   3   0   2      132.07      145.68      5.24 o 
   4   0   2      137.21      134.07      4.41 o 
   5   0   2       34.67       40.11      3.56 o 
   6   0   2      163.25      151.94      6.84 o 
   7   0   2       17.77       16.90      2.32 o 
   8   0   2        5.34        7.37      1.83 o 
   9   0   2       16.44       13.32      1.10 o 
  10   0   2       11.25        7.92      0.82 o 
  11   0   2      106.30       93.44      2.88 o 
  12   0   2        3.83        2.33      0.62 o 
 -12   1   2       22.33       21.76      1.53 o 
 -11   1   2       26.99       22.78      1.57 o 
 -10   1   2      107.47      110.19      3.62 o 
  -9   1   2      326.93      329.64     11.04 o 
  -8   1   2       10.39        7.38      1.79 o 
  -7   1   2      122.43      119.68      6.90 o 
  -6   1   2      196.62      190.36      7.72 o 
  -5   1   2     1289.44     1331.19     47.07 o 
  -4   1   2      358.54      403.25     15.27 o 
  -3   1   2     4403.04     4437.88     56.06 o 
  -2   1   2    10492.83    10549.09    124.97 o 
  -1   1   2     1588.81     1523.26     12.38 o 
   0   1   2     2609.81     2722.88     59.09 o 
   1   1   2     1587.53     1559.01     19.77 o 
   2   1   2    10499.35    10655.36    169.42 o 
   3   1   2     4403.57     4540.33     66.35 o 
   4   1   2      357.30      422.27     10.73 o 
   5   1   2     1287.99     1335.11     68.99 o 
   6   1   2      195.81      204.97     11.22 o 
   7   1   2      122.75      126.43      6.78 o 
   8   1   2        9.96       12.41      2.79 o 
   9   1   2      326.67      324.00      8.52 o 
  10   1   2      107.71      117.06      3.07 o 
  11   1   2       27.06       24.24      1.55 o 
  12   1   2       22.33       23.30      1.44 o 
 -12   2   2       32.34       34.38      1.74 o 
 -11   2   2       12.20       15.82      1.31 o 
 -10   2   2       83.46       91.86      3.30 o 
  -9   2   2       55.98       59.48      2.82 o 
  -8   2   2      107.49      111.57      7.86 o 
  -7   2   2      474.33      456.81     23.27 o 
  -6   2   2      445.63      485.88     15.94 o 
  -5   2   2      198.31      222.95      6.86 o 
  -4   2   2     1414.03     1451.12     53.79 o 
  -3   2   2    10427.75    10445.51    137.33 o 
  -2   2   2    14697.54    14513.85    185.94 o 
  -1   2   2     5070.50     4860.82     26.60 o 
   0   2   2      688.80      711.08      6.54 o 
   1   2   2     5063.92     5027.30     71.89 o 
   2   2   2    14717.13    14851.67    142.74 o 
   3   2   2    10419.91    10744.38    113.03 o 
   4   2   2     1419.21     1481.99     20.83 o 
   5   2   2      198.82      217.72      8.37 o 
   6   2   2      444.92      460.18     29.64 o 
   7   2   2      471.59      505.00     20.96 o 
   8   2   2      108.43      103.73      8.24 o 
   9   2   2       55.61       60.04      2.40 o 
  10   2   2       83.67       86.91      3.14 o 
  11   2   2       12.21       13.30      1.25 o 
  12   2   2       32.06       32.80      1.86 o 
 -12   3   2        1.40        1.02      0.39 o 
 -11   3   2       23.78       22.74      1.66 o 
 -10   3   2       67.12       74.71      3.11 o 
  -9   3   2       71.22       65.84      3.69 o 
  -8   3   2       61.54       36.99      7.30 o 
  -7   3   2       74.38       68.11      5.97 o 
  -6   3   2      531.59      566.65     14.26 o 
  -5   3   2       49.32       69.01      3.94 o 
  -4   3   2      406.90      381.38      7.19 o 
  -3   3   2      136.95      138.76      3.66 o 
  -2   3   2     2785.63     2750.70     52.40 o 
  -1   3   2    11316.59    10687.64    133.49 o 
   0   3   2       52.47       50.25      2.17 o 
   1   3   2    11357.71    10674.01    148.42 o 
   2   3   2     2782.42     2808.18     29.27 o 
   3   3   2      136.55      147.29      4.52 o 
   4   3   2      411.48      392.27     10.71 o 
   5   3   2       48.38       60.07      5.04 o 
   6   3   2      532.95      595.59     22.00 o 
   7   3   2       74.64       72.50      7.17 o 
   8   3   2       61.53       47.59      4.92 o 
   9   3   2       71.35       63.75      3.25 o 
  10   3   2       67.16       73.56      3.20 o 
  11   3   2       23.76       21.96      1.47 o 
  12   3   2        1.40        1.88      0.49 o 
 -12   4   2        3.74        4.32      0.58 o 
 -11   4   2        2.66        2.30      0.62 o 
 -10   4   2       72.04       74.02      2.96 o 
  -9   4   2      216.82      230.28      6.31 o 
  -8   4   2      274.76      265.29     11.64 o 
  -7   4   2      225.59      206.03     12.05 o 
  -6   4   2       18.38       14.44      2.47 o 
  -5   4   2      348.10      389.88     13.85 o 
  -4   4   2      845.09      897.42     13.20 o 
  -3   4   2      866.44      903.67     16.27 o 
  -2   4   2     1465.04     1465.99     36.74 o 
  -1   4   2      962.93      933.87     22.44 o 
   0   4   2      992.95     1025.91     15.19 o 
   1   4   2      964.59      930.19     32.35 o 
   2   4   2     1467.71     1513.99     24.52 o 
   3   4   2      863.51      895.32     25.06 o 
   4   4   2      842.58      904.03     15.82 o 
   5   4   2      348.73      405.44     14.36 o 
   6   4   2       18.79       14.94      3.14 o 
   7   4   2      223.41      215.73     12.31 o 
   8   4   2      274.98      259.11      5.72 o 
   9   4   2      216.36      216.78      5.11 o 
  10   4   2       72.01       73.07      2.91 o 
  11   4   2        2.60        2.09      0.60 o 
  12   4   2        3.68        3.78      0.50 o 
 -11   5   2       17.88       17.94      1.22 o 
 -10   5   2       14.33       15.81      1.21 o 
  -9   5   2       51.68       60.61      3.22 o 
  -8   5   2      474.18      493.93     19.44 o 
  -7   5   2      118.84      114.29      8.97 o 
  -6   5   2      689.07      623.71     21.36 o 
  -5   5   2      559.02      566.26     19.10 o 
  -4   5   2     1080.84     1121.23     17.54 o 
  -3   5   2     4410.28     4365.02     97.94 o 
  -2   5   2      732.67      737.19     17.62 o 
  -1   5   2      593.25      541.58     17.89 o 
   0   5   2       41.72       38.84      1.82 o 
   1   5   2      595.38      562.15      9.95 o 
   2   5   2      735.42      762.21     12.63 o 
   3   5   2     4413.26     4209.07     40.96 o 
   4   5   2     1079.08     1064.31     27.35 o 
   5   5   2      561.75      588.67     21.32 o 
   6   5   2      688.29      671.30     20.57 o 
   7   5   2      119.60      107.53      7.69 o 
   8   5   2      474.60      471.60     12.01 o 
   9   5   2       52.04       58.03      2.46 o 
  10   5   2       14.01       15.19      1.27 o 
  11   5   2       17.46       15.82      1.17 o 
 -11   6   2        0.88        1.84      0.57 o 
 -10   6   2        6.96        5.65      0.72 o 
  -9   6   2       42.64       40.41      2.21 o 
  -8   6   2      401.60      416.27     12.50 o 
  -7   6   2       37.47       40.89      2.31 o 
  -6   6   2      160.65      138.22      8.64 o 
  -5   6   2      195.69      166.65      8.31 o 
  -4   6   2      709.29      695.05     20.00 o 
  -3   6   2      982.96     1019.88     32.99 o 
  -2   6   2       84.71       74.83      4.38 o 
  -1   6   2      246.88      230.94      8.05 o 
   0   6   2     1679.57     1588.93     18.47 o 
   1   6   2      242.31      236.40      8.78 o 
   2   6   2       85.68       81.35      3.89 o 
   3   6   2      978.38     1022.10     23.78 o 
   4   6   2      708.25      732.89     18.53 o 
   5   6   2      197.10      178.36      9.77 o 
   6   6   2      161.22      144.63      8.66 o 
   7   6   2       37.37       40.02      2.23 o 
   8   6   2      401.49      387.16     11.70 o 
   9   6   2       42.56       40.06      2.62 o 
  10   6   2        7.02        5.70      0.92 o 
  11   6   2        0.88        1.91      0.57 o 
 -11   7   2       11.46       11.77      0.98 o 
 -10   7   2        7.68        8.02      0.82 o 
  -9   7   2        4.62        2.76      0.66 o 
  -8   7   2       38.62       38.53      2.32 o 
  -7   7   2       79.81       86.82      4.78 o 
  -6   7   2      269.09      245.90     11.85 o 
  -5   7   2      344.05      285.47     11.75 o 
  -4   7   2      211.97      180.76      7.78 o 
  -3   7   2       88.61       98.69      5.35 o 
  -2   7   2      732.70      684.70     20.01 o 
  -1   7   2      134.60      133.04      6.08 o 
   0   7   2      156.63      178.03     10.28 o 
   1   7   2      134.64      148.72      6.33 o 
   2   7   2      733.21      714.12     15.78 o 
   3   7   2       88.88       88.22      8.88 o 
   4   7   2      212.38      173.93     11.06 o 
   5   7   2      344.31      289.83     16.56 o 
   6   7   2      269.28      241.14     11.47 o 
   7   7   2       80.55       92.17      3.70 o 
   8   7   2       37.69       36.91      2.53 o 
   9   7   2        4.35        3.71      0.79 o 
  10   7   2        7.52        8.42      1.08 o 
  11   7   2       11.50       10.88      0.93 o 
 -10   8   2       16.44       16.95      1.20 o 
  -9   8   2        0.11        1.13      0.57 o 
  -8   8   2       76.61       74.64      3.53 o 
  -7   8   2      232.66      247.60      7.41 o 
  -6   8   2      117.86      118.78      7.21 o 
  -5   8   2      133.42       96.84      8.00 o 
  -4   8   2      494.80      405.88     14.93 o 
  -3   8   2       81.36       64.50      5.21 o 
  -2   8   2       57.71       52.47      4.01 o 
  -1   8   2      617.02      541.90     38.41 o 
   0   8   2      159.51      164.73      7.95 o 
   1   8   2      615.10      547.16     46.98 o 
   2   8   2       57.04       49.64      4.48 o 
   3   8   2       82.91       70.34      7.11 o 
   4   8   2      495.45      408.09     18.14 o 
   5   8   2      133.64      101.61      9.36 o 
   6   8   2      116.85      124.29      5.03 o 
   7   8   2      232.62      231.63      8.22 o 
   8   8   2       76.85       80.80      4.17 o 
   9   8   2        0.12       -0.59      0.59 o 
  10   8   2       16.64       17.60      1.35 o 
 -10   9   2        0.53       -0.56      0.56 o 
  -9   9   2        6.52        6.84      1.10 o 
  -8   9   2       17.87       19.47      2.01 o 
  -7   9   2       92.81      101.43      5.49 o 
  -6   9   2      224.05      213.19     10.56 o 
  -5   9   2      252.91      264.43      6.94 o 
  -4   9   2      277.19      274.81     22.77 o 
  -3   9   2       46.83       34.38      3.82 o 
  -2   9   2      277.77      230.04     12.51 o 
  -1   9   2      392.47      352.30     26.32 o 
   0   9   2      136.15      103.02     10.68 o 
   1   9   2      392.20      356.91     28.83 o 
   2   9   2      278.32      246.47     15.51 o 
   3   9   2       46.37       39.92      5.88 o 
   4   9   2      275.51      282.74     18.76 o 
   5   9   2      253.75      275.19      7.90 o 
   6   9   2      222.13      228.95      8.26 o 
   7   9   2       93.19      102.60      5.41 o 
   8   9   2       17.95       18.12      1.56 o 
   9   9   2        6.53        7.17      0.99 o 
  10   9   2        0.52        0.63      0.43 o 
  -9  10   2        6.36        8.70      0.98 o 
  -8  10   2       14.94       17.97      1.84 o 
  -7  10   2        9.91        8.68      1.71 o 
  -6  10   2       42.51       40.08      2.98 o 
  -5  10   2      533.80      600.50      9.93 o 
  -4  10   2      172.05      201.24      5.63 o 
  -3  10   2       82.49       96.78      3.54 o 
  -2  10   2        7.68       10.44      1.35 o 
  -1  10   2      111.92       78.81      8.21 o 
   0  10   2      659.85      373.39     17.97 o 
   1  10   2      111.55       62.42     10.91 o 
   2  10   2        7.71        7.86      1.09 o 
   3  10   2       82.36       98.45      4.27 o 
   4  10   2      173.33      203.25      5.58 o 
   5  10   2      531.64      608.80      9.93 o 
   6  10   2       42.08       39.13      3.52 o 
   7  10   2        9.94       10.70      1.93 o 
   8  10   2       15.31       15.14      1.65 o 
   9  10   2        6.52       11.30      1.31 o 
  -8  11   2        5.49        6.05      0.89 o 
  -7  11   2       17.94       18.30      1.68 o 
  -6  11   2       12.57       11.84      1.45 o 
  -5  11   2      116.78      122.59      4.03 o 
  -4  11   2       33.03       39.85      2.54 o 
  -3  11   2      342.91      366.79      7.73 o 
  -2  11   2       37.76       37.19      2.36 o 
  -1  11   2       58.81       73.59      3.07 o 
   0  11   2        0.49        0.22      0.77 o 
   1  11   2       58.60       67.99      3.48 o 
   2  11   2       37.46       38.86      3.10 o 
   3  11   2      343.15      379.55      8.61 o 
   4  11   2       32.49       39.51      2.55 o 
   5  11   2      116.07      123.00      4.33 o 
   6  11   2       12.53       10.09      1.55 o 
   7  11   2       18.23       18.99      1.95 o 
   8  11   2        5.36        4.28      0.82 o 
  -7  12   2       36.29       34.30      2.15 o 
  -6  12   2       70.83       72.51      3.49 o 
  -5  12   2        6.57        6.77      1.17 o 
  -4  12   2        0.06        0.18      0.65 o 
  -3  12   2      201.56      220.35      5.41 o 
  -2  12   2      177.82      180.98      4.91 o 
  -1  12   2       30.40       34.12      2.05 o 
   0  12   2       13.10        9.77      1.22 o 
   1  12   2       30.14       34.71      2.62 o 
   2  12   2      178.02      188.01      6.82 o 
   3  12   2      200.48      221.66      6.48 o 
   4  12   2        0.07        0.75      0.89 o 
   5  12   2        6.27        7.44      1.54 o 
   6  12   2       71.16       75.19      3.46 o 
   7  12   2       36.11       32.14      2.06 o 
  -6  13   2        3.48        4.02      0.71 o 
  -5  13   2        4.96        3.93      0.92 o 
  -4  13   2       84.32       88.86      3.12 o 
  -3  13   2       58.51       59.65      2.66 o 
  -2  13   2      138.83      149.04      5.16 o 
  -1  13   2       44.80       56.00      2.61 o 
   0  13   2        0.06        1.13      0.85 o 
   1  13   2       44.64       59.67      3.32 o 
   2  13   2      138.77      148.52      5.86 o 
   3  13   2       57.82       57.58      3.58 o 
   4  13   2       83.71       94.00      4.99 o 
   5  13   2        5.18        1.30      1.30 o 
   6  13   2        3.44        2.67      2.08 o 
  -4  14   2        8.97        9.35      1.31 o 
  -3  14   2        7.18        3.77      0.99 o 
  -2  14   2       18.50       22.40      2.10 o 
  -1  14   2        2.14        3.18      0.83 o 
   0  14   2       20.53       26.23      2.03 o 
   1  14   2        2.14        4.37      0.95 o 
   2  14   2       18.22       20.86      1.97 o 
   3  14   2        6.96        5.48      1.37 o 
   4  14   2        9.18        8.49      1.60 o 
  -2  15   2       58.07       59.72      3.47 o 
  -1  15   2        2.12        2.43      1.05 o 
   0  15   2       52.12       51.01      3.17 o 
   1  15   2        2.12        2.41      1.00 o 
   2  15   2       57.52       55.57      2.99 o 
   1   0   3     4152.30     4333.47     52.00 o 
   2   0   3      298.24      263.28      5.17 o 
   3   0   3      501.44      501.99     11.34 o 
   4   0   3      159.26      169.92      5.88 o 
   5   0   3        0.27        2.66      0.90 o 
   6   0   3       14.23       11.71      1.93 o 
   7   0   3      191.99      200.20     10.78 o 
   8   0   3       46.76       45.63      4.33 o 
   9   0   3        6.58        6.30      0.73 o 
  10   0   3       54.58       57.55      2.39 o 
  11   0   3       13.28       14.50      1.28 o 
  12   0   3        8.98        7.75      1.11 o 
 -12   1   3       11.37       11.81      1.16 o 
 -11   1   3       24.93       25.86      1.65 o 
 -10   1   3       59.56       59.94      2.66 o 
  -9   1   3       29.11       34.78      2.00 o 
  -8   1   3      119.54      109.83      6.81 o 
  -7   1   3       57.92       59.20      4.78 o 
  -6   1   3       60.74       50.94      4.08 o 
  -5   1   3      683.69      698.10     26.50 o 
  -4   1   3     1508.18     1617.04     42.58 o 
  -3   1   3     6124.41     6176.04    102.67 o 
  -2   1   3     4232.17     4290.83     54.75 o 
  -1   1   3      803.21      808.72      8.14 o 
   0   1   3      163.49      206.97      3.82 o 
   1   1   3      800.65      830.89      8.68 o 
   2   1   3     4219.63     4397.41     73.87 o 
   3   1   3     6107.19     6174.90     97.36 o 
   4   1   3     1507.47     1604.08     36.47 o 
   5   1   3      685.78      709.60     24.53 o 
   6   1   3       60.11       54.07      4.13 o 
   7   1   3       57.43       51.92      4.33 o 
   8   1   3      119.64      119.26      7.41 o 
   9   1   3       29.34       34.39      1.76 o 
  10   1   3       59.47       60.65      2.33 o 
  11   1   3       25.15       23.99      1.70 o 
  12   1   3       11.35       10.99      1.22 o 
 -12   2   3        4.00        3.74      0.54 o 
 -11   2   3       53.21       63.17      2.56 o 
 -10   2   3      111.98      119.36      3.75 o 
  -9   2   3       15.88       15.33      1.21 o 
  -8   2   3       91.99       87.33      7.08 o 
  -7   2   3       15.25       20.65      2.92 o 
  -6   2   3      321.51      331.70     10.39 o 
  -5   2   3       32.31       32.03      2.48 o 
  -4   2   3     1219.09     1272.62     34.20 o 
  -3   2   3     1525.80     1542.89     27.94 o 
  -2   2   3      363.85      355.02      6.54 o 
  -1   2   3    12039.74    11559.15     95.47 o 
   0   2   3     1750.60     1788.34     28.32 o 
   1   2   3    12048.29    12151.64    146.88 o 
   2   2   3      363.64      361.58      6.20 o 
   3   2   3     1521.59     1594.21     20.68 o 
   4   2   3     1215.42     1259.16     15.70 o 
   5   2   3       32.74       32.14      3.27 o 
   6   2   3      323.37      328.06     10.22 o 
   7   2   3       15.59       18.01      2.85 o 
   8   2   3       91.13       87.18      6.71 o 
   9   2   3       16.05       15.05      1.23 o 
  10   2   3      111.68      113.01      3.87 o 
  11   2   3       53.22       62.03      2.67 o 
  12   2   3        3.88        4.26      0.90 o 
 -12   3   3       17.34       17.16      1.01 o 
 -11   3   3        0.44        0.49      0.69 o 
 -10   3   3      128.52      124.56      5.63 o 
  -9   3   3       21.76       19.07      1.39 o 
  -8   3   3       38.68       38.50      2.32 o 
  -7   3   3      190.58      189.75     10.34 o 
  -6   3   3       93.27      104.98      5.80 o 
  -5   3   3      318.10      312.24      8.52 o 
  -4   3   3       52.66       50.85      2.65 o 
  -3   3   3     1736.77     1763.76     22.19 o 
  -2   3   3     1821.00     1977.16     24.92 o 
  -1   3   3     1511.50     1545.49     13.24 o 
   0   3   3      341.46      430.35      6.46 o 
   1   3   3     1506.59     1581.14     29.67 o 
   2   3   3     1827.30     2044.09     16.77 o 
   3   3   3     1747.61     1802.25     21.46 o 
   4   3   3       52.51       48.48      3.18 o 
   5   3   3      318.24      324.46     10.66 o 
   6   3   3       94.38      108.42      8.07 o 
   7   3   3      191.59      189.22      9.67 o 
   8   3   3       38.29       34.52      2.01 o 
   9   3   3       21.62       18.97      1.58 o 
  10   3   3      128.52      132.93      4.23 o 
  11   3   3        0.42        0.37      0.50 o 
  12   3   3       17.38       17.57      1.16 o 
 -12   4   3       18.65       20.89      1.15 o 
 -11   4   3        6.69        9.97      1.00 o 
 -10   4   3       39.28       37.80      2.29 o 
  -9   4   3       14.33       16.22      1.51 o 
  -8   4   3       53.20       57.26      2.89 o 
  -7   4   3       23.69       22.70      3.52 o 
  -6   4   3      120.18      133.26      7.14 o 
  -5   4   3      369.24      340.82      9.34 o 
  -4   4   3     1352.68     1404.58     21.42 o 
  -3   4   3      511.38      529.35      9.52 o 
  -2   4   3     2654.80     2540.30     69.42 o 
  -1   4   3      701.22      714.69     11.46 o 
   0   4   3       99.69      108.65      3.06 o 
   1   4   3      703.46      748.41     14.49 o 
   2   4   3     2651.64     2587.89     40.60 o 
   3   4   3      508.91      547.38     11.85 o 
   4   4   3     1353.40     1438.92     17.88 o 
   5   4   3      366.96      342.44     11.10 o 
   6   4   3      118.66      135.93      9.10 o 
   7   4   3       23.22       19.42      3.25 o 
   8   4   3       53.57       51.89      2.56 o 
   9   4   3       14.56       18.99      1.50 o 
  10   4   3       39.31       32.32      2.09 o 
  11   4   3        6.67       10.16      1.09 o 
  12   4   3       18.77       19.94      1.06 o 
 -11   5   3        9.71       11.92      0.94 o 
 -10   5   3       59.01       59.24      2.41 o 
  -9   5   3        4.34        4.22      0.78 o 
  -8   5   3       50.09       58.45      3.03 o 
  -7   5   3      184.17      166.81     10.91 o 
  -6   5   3        0.84        0.62      1.50 o 
  -5   5   3      123.27      114.61      5.99 o 
  -4   5   3      422.84      366.67      8.96 o 
  -3   5   3      921.76      959.32     20.47 o 
  -2   5   3     3897.11     3835.88     79.54 o 
  -1   5   3      673.53      687.71     20.11 o 
   0   5   3     2601.91     2618.19     74.01 o 
   1   5   3      675.47      706.64     11.61 o 
   2   5   3     3908.17     3785.85     44.36 o 
   3   5   3      918.46      966.66     24.99 o 
   4   5   3      423.14      362.22     11.38 o 
   5   5   3      123.30      118.72      6.62 o 
   6   5   3        0.82        0.11      1.10 o 
   7   5   3      183.60      163.30      9.06 o 
   8   5   3       50.12       49.85      2.38 o 
   9   5   3        4.39        4.29      0.80 o 
  10   5   3       59.25       56.12      2.66 o 
  11   5   3        9.67       11.00      1.14 o 
 -11   6   3       11.27       11.68      0.97 o 
 -10   6   3       11.43       12.01      1.04 o 
  -9   6   3        5.91        6.38      0.95 o 
  -8   6   3       70.22       67.34      3.27 o 
  -7   6   3      380.12      368.07     14.14 o 
  -6   6   3      380.42      351.15     20.20 o 
  -5   6   3      370.36      338.52     14.07 o 
  -4   6   3      939.37      862.11     19.71 o 
  -3   6   3      705.08      678.76     19.70 o 
  -2   6   3     1706.20     1682.88     47.12 o 
  -1   6   3       10.27       13.52      1.63 o 
   0   6   3      159.00      164.83      5.90 o 
   1   6   3       10.18       12.21      1.57 o 
   2   6   3     1711.65     1755.58     32.21 o 
   3   6   3      701.78      663.13     21.96 o 
   4   6   3      936.15      842.13     25.05 o 
   5   6   3      368.95      353.78     15.18 o 
   6   6   3      380.88      372.10     12.29 o 
   7   6   3      378.49      377.97     12.65 o 
   8   6   3       69.87       63.44      2.94 o 
   9   6   3        5.95        5.37      0.94 o 
  10   6   3       11.38       11.41      1.33 o 
  11   6   3       11.29       12.16      1.21 o 
 -11   7   3        2.44        2.69      0.68 o 
 -10   7   3        2.76        4.60      0.67 o 
  -9   7   3        1.65        1.49      0.72 o 
  -8   7   3       85.54       81.87      3.42 o 
  -7   7   3      110.49      113.10      3.98 o 
  -6   7   3       96.63       79.72      4.98 o 
  -5   7   3        6.36        5.94      1.53 o 
  -4   7   3      541.12      468.78     19.40 o 
  -3   7   3      204.63      193.47     11.43 o 
  -2   7   3      540.56      516.70     20.29 o 
  -1   7   3      190.08      195.59      9.25 o 
   0   7   3      201.61      201.72      6.12 o 
   1   7   3      191.19      203.05      6.72 o 
   2   7   3      540.82      539.12     15.27 o 
   3   7   3      204.57      188.82      9.62 o 
   4   7   3      540.50      436.50     17.69 o 
   5   7   3        6.14        7.42      2.42 o 
   6   7   3       97.47       90.77      4.19 o 
   7   7   3      109.72      112.47      4.56 o 
   8   7   3       85.06       80.52      3.38 o 
   9   7   3        1.70        1.93      0.63 o 
  10   7   3        2.91        4.13      0.83 o 
  11   7   3        2.51        1.02      0.78 o 
 -10   8   3       56.54       65.17      3.62 o 
  -9   8   3       10.01        8.83      0.97 o 
  -8   8   3       16.37       16.98      1.72 o 
  -7   8   3      178.30      175.21      7.29 o 
  -6   8   3       75.55       83.04      5.03 o 
  -5   8   3       65.44       60.35      6.40 o 
  -4   8   3       58.90       50.02      4.70 o 
  -3   8   3      142.42      126.10      7.50 o 
  -2   8   3       18.70       14.84      2.12 o 
  -1   8   3       75.14       65.75      6.07 o 
   0   8   3     1077.10      998.55     72.37 o 
   1   8   3       74.77       62.66      5.12 o 
   2   8   3       18.84       18.68      2.66 o 
   3   8   3      142.84      124.38      9.50 o 
   4   8   3       58.19       57.01      6.55 o 
   5   8   3       64.89       62.38      7.21 o 
   6   8   3       74.37       83.84      4.46 o 
   7   8   3      177.98      166.82      5.94 o 
   8   8   3       16.37       17.45      1.74 o 
   9   8   3        9.88        9.42      1.12 o 
  10   8   3       56.56       62.35      2.40 o 
 -10   9   3       13.26       12.01      0.96 o 
  -9   9   3       28.36       30.02      2.50 o 
  -8   9   3       16.09       15.49      2.11 o 
  -7   9   3      205.30      211.73      7.86 o 
  -6   9   3       34.52       34.44      3.29 o 
  -5   9   3      313.53      321.74      7.84 o 
  -4   9   3      193.96      184.58     11.65 o 
  -3   9   3      173.04      145.54      9.24 o 
  -2   9   3      172.77      146.22     11.57 o 
  -1   9   3        0.06        1.76      1.85 o 
   0   9   3      209.55      153.19     14.01 o 
   1   9   3        0.05       -0.41      1.21 o 
   2   9   3      171.41      143.14      9.47 o 
   3   9   3      172.40      151.36     11.13 o 
   4   9   3      193.54      199.24     10.43 o 
   5   9   3      313.23      328.52      7.09 o 
   6   9   3       34.34       36.67      2.92 o 
   7   9   3      204.36      206.34      7.07 o 
   8   9   3       15.96       14.70      1.40 o 
   9   9   3       28.41       27.68      2.04 o 
  10   9   3       13.23       14.23      1.06 o 
  -9  10   3       16.84       21.59      1.33 o 
  -8  10   3       21.84       22.93      2.23 o 
  -7  10   3      125.72      120.99      5.70 o 
  -6  10   3       96.94       88.41      5.08 o 
  -5  10   3      111.52      140.86      5.16 o 
  -4  10   3      246.07      261.26      5.93 o 
  -3  10   3      154.06      176.30      5.17 o 
  -2  10   3      151.09      165.74      5.77 o 
  -1  10   3      117.41      128.44     13.37 o 
   0  10   3       24.44       21.30      3.48 o 
   1  10   3      117.23       86.68     11.20 o 
   2  10   3      151.49      173.27      5.43 o 
   3  10   3      154.17      191.92      6.62 o 
   4  10   3      245.22      268.10      6.43 o 
   5  10   3      111.46      139.36      5.08 o 
   6  10   3       96.71       89.21      4.48 o 
   7  10   3      126.09      129.21      5.09 o 
   8  10   3       21.87       25.03      1.85 o 
   9  10   3       17.14       23.23      1.73 o 
  -8  11   3        0.31       -0.21      0.69 o 
  -7  11   3       19.99       20.69      1.60 o 
  -6  11   3       56.62       58.68      3.08 o 
  -5  11   3       19.23       23.82      2.13 o 
  -4  11   3       16.33       16.95      1.59 o 
  -3  11   3       65.35       70.83      3.36 o 
  -2  11   3       84.00       79.91      3.86 o 
  -1  11   3      319.92      371.57      6.55 o 
   0  11   3      318.00      337.90      7.24 o 
   1  11   3      319.87      372.83      8.34 o 
   2  11   3       84.79       84.53      3.89 o 
   3  11   3       65.15       71.45      4.14 o 
   4  11   3       16.26       18.33      1.66 o 
   5  11   3       19.30       24.89      2.14 o 
   6  11   3       56.58       63.28      3.58 o 
   7  11   3       19.72       23.93      2.11 o 
   8  11   3        0.28       -0.33      0.68 o 
  -7  12   3       25.40       28.23      2.00 o 
  -6  12   3       24.71       20.70      2.00 o 
  -5  12   3       93.32      104.02      3.77 o 
  -4  12   3       14.45       19.43      1.74 o 
  -3  12   3       33.33       37.13      2.20 o 
  -2  12   3       15.57       16.20      1.49 o 
  -1  12   3      101.87      107.30      3.79 o 
   0  12   3        0.20       -0.91      0.91 o 
   1  12   3      101.67      106.42      4.46 o 
   2  12   3       15.84       20.16      2.73 o 
   3  12   3       33.44       36.60      3.00 o 
   4  12   3       14.77       16.92      1.99 o 
   5  12   3       93.04      102.69      5.19 o 
   6  12   3       24.74       21.31      2.22 o 
   7  12   3       25.73       26.00      2.18 o 
  -6  13   3        4.74        6.77      0.92 o 
  -5  13   3       22.28       22.12      1.64 o 
  -4  13   3       56.09       60.58      2.80 o 
  -3  13   3        4.06        4.02      1.41 o 
  -2  13   3        6.50        6.47      1.38 o 
  -1  13   3       82.57       89.28      3.95 o 
   0  13   3       23.15       23.71      1.86 o 
   1  13   3       82.42       86.53      4.43 o 
   2  13   3        6.76        5.15      1.07 o 
   3  13   3        4.16        5.16      1.04 o 
   4  13   3       56.02       62.54      4.76 o 
   5  13   3       22.21       23.61      2.87 o 
   6  13   3        4.61        4.60      0.92 o 
  -4  14   3       26.16       27.11      2.30 o 
  -3  14   3       55.41       60.68      3.19 o 
  -2  14   3       10.87       10.72      1.58 o 
  -1  14   3       13.61       15.07      1.49 o 
   0  14   3        2.41        3.37      0.95 o 
   1  14   3       13.76       16.34      1.63 o 
   2  14   3       10.86        9.82      1.36 o 
   3  14   3       55.78       57.17      3.02 o 
   4  14   3       26.09       25.82      2.84 o 
  -1  15   3       72.40       83.27      3.92 o 
   0  15   3       40.63       43.29      2.86 o 
   1  15   3       72.19       81.83      3.30 o 
   0   0   4      398.75      401.98      9.57 o 
   1   0   4    27714.94    27010.64    211.28 o 
   2   0   4     1885.34     1991.46     41.36 o 
   3   0   4       12.70       12.46      0.93 o 
   4   0   4      726.43      761.87     19.06 o 
   5   0   4     4781.13     5140.42    202.24 o 
   6   0   4       40.39       46.89      5.67 o 
   7   0   4       37.97       31.56      3.75 o 
   8   0   4        5.20        2.90      1.16 o 
   9   0   4        0.37        0.78      0.59 o 
  10   0   4        4.97        5.76      0.89 o 
  11   0   4        0.36        0.35      0.54 o 
  12   0   4       21.45       22.36      1.52 o 
 -12   1   4        7.37        9.69      1.04 o 
 -11   1   4       84.40       78.82      3.36 o 
 -10   1   4       12.76       13.68      1.44 o 
  -9   1   4        5.91        6.93      1.24 o 
  -8   1   4       34.45       32.43      3.86 o 
  -7   1   4      257.36      243.92     10.87 o 
  -6   1   4     1302.88     1386.38     60.79 o 
  -5   1   4      302.02      276.42     11.31 o 
  -4   1   4       39.60       44.71      2.41 o 
  -3   1   4     1826.61     1882.90     32.79 o 
  -2   1   4     1094.95     1113.91     28.33 o 
  -1   1   4     3363.78     3310.44     53.62 o 
   0   1   4     3196.77     3170.12     30.76 o 
   1   1   4     3364.17     3538.91     39.90 o 
   2   1   4     1104.86     1129.09     19.55 o 
   3   1   4     1826.58     1908.57     28.76 o 
   4   1   4       39.84       41.58      2.42 o 
   5   1   4      303.02      299.05     13.32 o 
   6   1   4     1300.69     1416.41     75.49 o 
   7   1   4      258.88      245.96     13.96 o 
   8   1   4       35.03       30.18      3.97 o 
   9   1   4        5.91        7.62      0.87 o 
  10   1   4       12.45       11.89      1.19 o 
  11   1   4       84.15       82.95      2.85 o 
  12   1   4        7.22        7.98      1.38 o 
 -12   2   4        2.78        1.93      0.55 o 
 -11   2   4       29.60       31.20      1.94 o 
 -10   2   4        1.91        2.61      0.65 o 
  -9   2   4      139.71      137.52      6.97 o 
  -8   2   4       19.50       21.33      1.66 o 
  -7   2   4      137.81      133.01      7.56 o 
  -6   2   4       91.00       87.07      5.39 o 
  -5   2   4       42.34       49.78      3.32 o 
  -4   2   4      467.99      557.69     12.21 o 
  -3   2   4      404.31      380.06     12.99 o 
  -2   2   4     3807.27     3850.12     58.15 o 
  -1   2   4     1520.94     1403.41     19.34 o 
   0   2   4       20.80       21.65      1.13 o 
   1   2   4     1517.51     1462.85     18.63 o 
   2   2   4     3798.80     3910.09     46.67 o 
   3   2   4      402.21      386.53      7.77 o 
   4   2   4      465.53      566.18     10.63 o 
   5   2   4       42.88       46.42      3.20 o 
   6   2   4       90.21       85.89      5.13 o 
   7   2   4      137.80      127.31      7.38 o 
   8   2   4       19.24       21.37      2.40 o 
   9   2   4      138.87      131.83      4.18 o 
  10   2   4        1.91        2.03      0.65 o 
  11   2   4       30.15       30.85      2.09 o 
  12   2   4        2.78        1.61      0.40 o 
 -12   3   4        5.37        5.68      0.71 o 
 -11   3   4       10.32       10.20      1.04 o 
 -10   3   4        5.00        6.43      1.04 o 
  -9   3   4       45.18       44.39      2.27 o 
  -8   3   4        4.65        4.00      0.96 o 
  -7   3   4      136.69      130.67      9.51 o 
  -6   3   4       83.76       71.17      6.67 o 
  -5   3   4      280.64      260.11      8.42 o 
  -4   3   4     1377.81     1565.20     26.33 o 
  -3   3   4     1947.06     2061.83     60.89 o 
  -2   3   4     2567.04     2591.16     28.41 o 
  -1   3   4     1045.72     1063.01     15.98 o 
   0   3   4     2581.71     2478.94     43.41 o 
   1   3   4     1048.91     1093.45     21.81 o 
   2   3   4     2572.14     2716.05     29.85 o 
   3   3   4     1956.24     2109.21     20.12 o 
   4   3   4     1375.60     1590.61     20.49 o 
   5   3   4      279.75      272.22      7.81 o 
   6   3   4       83.50       67.10      4.63 o 
   7   3   4      136.12      122.28      8.71 o 
   8   3   4        4.66        2.61      0.84 o 
   9   3   4       45.59       43.06      2.19 o 
  10   3   4        4.91        5.63      0.94 o 
  11   3   4       10.35        9.22      1.06 o 
  12   3   4        5.40        6.87      0.83 o 
 -11   4   4       24.00       27.62      1.50 o 
 -10   4   4       41.51       43.19      2.24 o 
  -9   4   4      262.44      276.47      6.25 o 
  -8   4   4      179.07      200.18      5.66 o 
  -7   4   4       32.65       36.74      4.81 o 
  -6   4   4      355.81      341.56     12.66 o 
  -5   4   4       90.28       79.06      4.37 o 
  -4   4   4       77.96       70.75      3.31 o 
  -3   4   4     1442.06     1459.99     30.85 o 
  -2   4   4     1134.91     1228.95     22.91 o 
  -1   4   4     1198.73     1201.02     21.48 o 
   0   4   4      256.14      243.97      5.41 o 
   1   4   4     1200.96     1276.96     29.28 o 
   2   4   4     1132.19     1291.94     21.27 o 
   3   4   4     1444.99     1518.14     22.78 o 
   4   4   4       79.08       73.04      3.46 o 
   5   4   4       90.43       76.29      4.12 o 
   6   4   4      354.67      348.59     13.83 o 
   7   4   4       32.60       37.19      4.83 o 
   8   4   4      178.90      194.44      4.69 o 
   9   4   4      262.33      260.08      5.54 o 
  10   4   4       41.67       40.79      2.11 o 
  11   4   4       23.94       25.22      1.83 o 
 -11   5   4        8.80       10.38      0.95 o 
 -10   5   4       10.19        9.81      1.34 o 
  -9   5   4       56.20       50.46      2.66 o 
  -8   5   4      252.40      265.05      7.33 o 
  -7   5   4       87.94       79.74      8.23 o 
  -6   5   4        5.44        5.16      1.66 o 
  -5   5   4      574.22      567.12     21.68 o 
  -4   5   4      401.45      371.78     11.70 o 
  -3   5   4      199.51      241.11      6.73 o 
  -2   5   4      930.76      913.94     27.94 o 
  -1   5   4      259.36      247.55      7.10 o 
   0   5   4     1386.17     1499.56     50.85 o 
   1   5   4      256.25      250.12      8.51 o 
   2   5   4      926.38      963.14     31.07 o 
   3   5   4      198.33      249.35      6.06 o 
   4   5   4      401.54      372.34      9.51 o 
   5   5   4      573.47      574.58     15.39 o 
   6   5   4        5.12        4.06      1.84 o 
   7   5   4       88.68       77.44      6.98 o 
   8   5   4      252.82      256.43      5.48 o 
   9   5   4       56.45       44.30      2.23 o 
  10   5   4       10.43        9.23      1.01 o 
  11   5   4        8.79       10.04      1.08 o 
 -11   6   4        0.86        0.95      0.46 o 
 -10   6   4       36.56       40.19      2.05 o 
  -9   6   4        1.48        1.03      0.61 o 
  -8   6   4       48.45       46.54      2.79 o 
  -7   6   4      108.19      110.30      4.04 o 
  -6   6   4      107.20       98.69      6.55 o 
  -5   6   4       86.79       72.75      4.97 o 
  -4   6   4      145.44      132.00      5.68 o 
  -3   6   4      382.70      381.07     14.08 o 
  -2   6   4      726.40      690.59     14.57 o 
  -1   6   4      206.64      222.43      7.75 o 
   0   6   4      238.03      246.65     12.25 o 
   1   6   4      203.17      223.62      8.19 o 
   2   6   4      728.94      695.98     15.73 o 
   3   6   4      381.42      389.66     11.62 o 
   4   6   4      146.40      146.59     10.33 o 
   5   6   4       86.71       86.80      5.20 o 
   6   6   4      106.51       94.44      6.54 o 
   7   6   4      107.43      110.50      5.12 o 
   8   6   4       48.82       45.61      2.53 o 
   9   6   4        1.44        1.43      0.65 o 
  10   6   4       36.88       36.15      2.24 o 
  11   6   4        0.84        0.47      0.61 o 
 -10   7   4        0.27        1.21      0.54 o 
  -9   7   4        8.17        8.42      0.99 o 
  -8   7   4       13.34       15.62      1.38 o 
  -7   7   4        0.64       -0.74      0.74 o 
  -6   7   4      181.84      177.93      5.36 o 
  -5   7   4     1137.11      964.84     30.68 o 
  -4   7   4      233.57      217.90     11.62 o 
  -3   7   4       81.93       65.24      4.26 o 
  -2   7   4      176.94      158.20      7.14 o 
  -1   7   4      553.39      560.37     22.90 o 
   0   7   4       53.81       45.13      4.64 o 
   1   7   4      553.52      543.55     16.19 o 
   2   7   4      177.96      171.44      7.04 o 
   3   7   4       80.95       65.53      6.13 o 
   4   7   4      235.91      221.81     12.59 o 
   5   7   4     1141.42      963.83     28.05 o 
   6   7   4      182.07      180.19      6.99 o 
   7   7   4        0.57        0.36      0.61 o 
   8   7   4       13.89       15.89      1.52 o 
   9   7   4        8.07        7.79      1.15 o 
  10   7   4        0.24       -0.13      0.42 o 
 -10   8   4        6.78        4.85      0.74 o 
  -9   8   4       11.37       11.42      1.29 o 
  -8   8   4      101.96       96.77      4.47 o 
  -7   8   4       22.98       26.77      2.40 o 
  -6   8   4       53.31       62.27      3.50 o 
  -5   8   4      419.43      405.90     27.00 o 
  -4   8   4       39.88       33.47      3.84 o 
  -3   8   4       63.09       56.16      4.30 o 
  -2   8   4      143.93      131.35     10.14 o 
  -1   8   4      193.98      176.45     12.33 o 
   0   8   4        0.89        1.42      1.60 o 
   1   8   4      192.56      182.54      9.44 o 
   2   8   4      145.86      134.17      7.29 o 
   3   8   4       62.21       52.24      5.47 o 
   4   8   4       40.41       35.40      5.21 o 
   5   8   4      417.60      438.78     23.78 o 
   6   8   4       53.00       60.72      3.18 o 
   7   8   4       22.63       22.53      2.04 o 
   8   8   4      102.70       96.79      3.65 o 
   9   8   4       11.55       12.15      1.24 o 
  10   8   4        6.77        5.17      0.70 o 
  -9   9   4        6.40        4.38      1.04 o 
  -8   9   4       10.17        6.52      1.41 o 
  -7   9   4       15.40       10.84      1.52 o 
  -6   9   4      175.99      178.11      7.30 o 
  -5   9   4       10.13       12.93      2.06 o 
  -4   9   4       11.58        9.25      1.21 o 
  -3   9   4       23.21       18.09      2.98 o 
  -2   9   4      183.28      157.97     12.91 o 
  -1   9   4      180.53      143.28     14.32 o 
   0   9   4        0.02        3.66      3.54 o 
   1   9   4      180.60      168.17      9.41 o 
   2   9   4      181.95      135.96      9.13 o 
   3   9   4       23.98       20.01      4.01 o 
   4   9   4       11.59       10.12      1.22 o 
   5   9   4       10.66       14.74      1.51 o 
   6   9   4      175.76      186.95      6.63 o 
   7   9   4       15.42       13.66      1.59 o 
   8   9   4       10.21        8.72      1.09 o 
   9   9   4        6.37        5.69      0.78 o 
  -9  10   4        4.89        4.72      0.90 o 
  -8  10   4        1.97        0.40      0.63 o 
  -7  10   4        1.97        1.51      0.93 o 
  -6  10   4       71.42       65.51      5.40 o 
  -5  10   4      107.71      118.12      4.73 o 
  -4  10   4        8.78        6.50      1.07 o 
  -3  10   4       85.41       93.76      4.67 o 
  -2  10   4      183.91      196.23      6.65 o 
  -1  10   4        6.98        6.61      0.92 o 
   0  10   4       19.43       22.17      1.97 o 
   1  10   4        6.84        7.34      1.32 o 
   2  10   4      184.08      195.30      6.53 o 
   3  10   4       85.44       94.15      4.10 o 
   4  10   4        9.20        9.28      1.21 o 
   5  10   4      108.22      117.22      4.63 o 
   6  10   4       72.70       70.38      4.01 o 
   7  10   4        1.98        0.87      0.81 o 
   8  10   4        1.88        1.66      0.81 o 
   9  10   4        5.02        5.58      0.80 o 
  -8  11   4       17.77       17.95      1.72 o 
  -7  11   4       22.41       25.70      2.19 o 
  -6  11   4       68.70       60.04      4.02 o 
  -5  11   4       12.42       15.12      1.69 o 
  -4  11   4       34.85       39.44      2.76 o 
  -3  11   4      104.20      100.31      4.05 o 
  -2  11   4       17.31       16.85      2.20 o 
  -1  11   4      127.46      139.06      4.61 o 
   0  11   4      112.23      125.04      4.36 o 
   1  11   4      128.05      143.07      5.73 o 
   2  11   4       17.43       18.11      2.05 o 
   3  11   4      103.13      100.33      4.84 o 
   4  11   4       34.79       38.27      2.64 o 
   5  11   4       12.53       14.51      1.55 o 
   6  11   4       68.09       72.21      3.76 o 
   7  11   4       22.82       27.47      2.53 o 
   8  11   4       17.81       17.55      1.37 o 
  -7  12   4       18.92       18.07      1.29 o 
  -6  12   4       16.57       16.70      1.57 o 
  -5  12   4        8.85        9.94      1.18 o 
  -4  12   4       31.68       40.50      2.42 o 
  -3  12   4       12.55       15.82      1.85 o 
  -2  12   4      243.05      244.27      6.22 o 
  -1  12   4       25.06       31.09      2.41 o 
   0  12   4        0.15       -0.70      0.88 o 
   1  12   4       25.44       29.96      2.65 o 
   2  12   4      243.10      251.79      7.76 o 
   3  12   4       12.70       16.61      1.90 o 
   4  12   4       32.10       37.83      3.39 o 
   5  12   4        8.69        9.18      1.67 o 
   6  12   4       16.85       16.67      1.94 o 
   7  12   4       19.04       21.83      2.00 o 
  -6  13   4       13.24       13.80      1.23 o 
  -5  13   4        0.71       -0.01      0.51 o 
  -4  13   4       13.21       15.43      1.39 o 
  -3  13   4       16.65       20.17      1.84 o 
  -2  13   4       14.70       15.01      1.83 o 
  -1  13   4       10.26        8.29      1.30 o 
   0  13   4        6.15        4.47      0.76 o 
   1  13   4       10.39       11.40      1.67 o 
   2  13   4       14.70       14.52      1.78 o 
   3  13   4       16.88       20.61      2.39 o 
   4  13   4       13.13       14.96      1.97 o 
   5  13   4        0.79       -0.83      0.83 o 
   6  13   4       13.11       13.88      1.26 o 
  -4  14   4       26.56       26.87      2.43 o 
  -3  14   4       18.32       22.91      1.99 o 
  -2  14   4        0.47        1.09      1.03 o 
  -1  14   4        6.72        5.83      1.00 o 
   0  14   4        6.05        7.56      1.31 o 
   1  14   4        6.64        6.34      1.08 o 
   2  14   4        0.48        1.67      0.81 o 
   3  14   4       18.21       25.37      2.02 o 
   4  14   4       27.03       34.64      3.15 o 
   0  15   4        0.50        0.30      0.63 o 
   1   0   5      819.58      863.63     14.22 o 
   2   0   5       40.20       33.15      1.77 o 
   3   0   5      430.99      400.67     11.75 o 
   4   0   5      577.38      636.91     23.08 o 
   5   0   5      300.38      316.12     12.11 o 
   6   0   5        7.68        6.23      2.00 o 
   7   0   5       60.07       68.17      5.49 o 
   8   0   5       10.38       10.91      1.19 o 
   9   0   5       10.70       11.47      1.34 o 
  10   0   5      129.63      131.22      4.63 o 
  11   0   5      148.57      158.88      4.73 o 
  12   0   5        1.81        1.97      0.64 o 
 -12   1   5       16.30       16.92      1.48 o 
 -11   1   5        7.21        7.18      1.04 o 
 -10   1   5       23.05       23.07      1.77 o 
  -9   1   5       36.25       38.70      2.28 o 
  -8   1   5       46.28       45.25      2.36 o 
  -7   1   5        1.22        0.28      1.10 o 
  -6   1   5       21.54       23.09      2.77 o 
  -5   1   5      490.28      490.26     19.36 o 
  -4   1   5      199.29      220.70      7.40 o 
  -3   1   5      794.03      791.18     21.19 o 
  -2   1   5      432.23      475.55     10.45 o 
  -1   1   5      487.87      487.76      6.88 o 
   0   1   5     1046.82     1178.32     14.60 o 
   1   1   5      488.52      500.38      7.04 o 
   2   1   5      435.28      486.94      8.05 o 
   3   1   5      788.21      805.82     16.64 o 
   4   1   5      196.78      215.66      6.03 o 
   5   1   5      490.58      481.13     12.88 o 
   6   1   5       20.80       23.20      2.94 o 
   7   1   5        1.10        0.19      1.29 o 
   8   1   5       46.15       44.70      2.51 o 
   9   1   5       36.72       39.19      2.21 o 
  10   1   5       22.80       22.03      1.43 o 
  11   1   5        7.24        8.36      1.10 o 
  12   1   5       16.29       17.47      1.44 o 
 -12   2   5       27.58       31.10      1.74 o 
 -11   2   5       80.48       89.47      3.26 o 
 -10   2   5       53.08       55.26      3.05 o 
  -9   2   5       31.54       31.31      2.31 o 
  -8   2   5        5.02        6.42      0.98 o 
  -7   2   5       28.43       28.00      3.48 o 
  -6   2   5      105.36      104.97      7.72 o 
  -5   2   5      143.04      164.46      6.51 o 
  -4   2   5      369.75      389.56     11.12 o 
  -3   2   5     1006.56      985.94     24.15 o 
  -2   2   5      330.41      355.28      5.28 o 
  -1   2   5      151.01      164.62      3.71 o 
   0   2   5      607.40      607.72      9.38 o 
   1   2   5      150.49      165.70      3.77 o 
   2   2   5      331.85      365.44      7.37 o 
   3   2   5     1008.22      999.62     14.47 o 
   4   2   5      375.08      397.26      8.85 o 
   5   2   5      145.42      160.49      6.43 o 
   6   2   5      105.27      104.74      6.33 o 
   7   2   5       28.32       27.45      3.77 o 
   8   2   5        4.93        5.03      0.86 o 
   9   2   5       31.41       30.78      1.75 o 
  10   2   5       53.17       57.45      2.76 o 
  11   2   5       80.64       85.84      3.59 o 
  12   2   5       27.63       28.48      1.57 o 
 -12   3   5        1.64        1.08      0.76 o 
 -11   3   5       55.25       61.50      2.66 o 
 -10   3   5       36.09       34.17      2.40 o 
  -9   3   5      122.10      134.64      4.83 o 
  -8   3   5       16.54       14.84      1.42 o 
  -7   3   5       79.93       72.26      7.63 o 
  -6   3   5      341.73      316.25     16.16 o 
  -5   3   5      102.10       99.45      4.79 o 
  -4   3   5      549.36      658.21     14.46 o 
  -3   3   5      654.37      682.15     12.90 o 
  -2   3   5      269.30      280.72      6.17 o 
  -1   3   5       82.64       80.74      2.54 o 
   0   3   5        1.45        1.51      0.73 o 
   1   3   5       80.95       81.16      3.34 o 
   2   3   5      270.18      290.42      6.30 o 
   3   3   5      655.98      704.92      9.03 o 
   4   3   5      548.24      672.63     11.52 o 
   5   3   5      102.33       96.43      5.05 o 
   6   3   5      343.65      333.68     13.95 o 
   7   3   5       79.83       82.85      8.31 o 
   8   3   5       16.15       15.60      1.41 o 
   9   3   5      122.41      132.76      4.28 o 
  10   3   5       36.12       33.00      2.08 o 
  11   3   5       55.09       58.59      2.48 o 
  12   3   5        1.68        1.78      0.53 o 
 -11   4   5       57.54       65.71      2.65 o 
 -10   4   5       11.21       10.65      1.23 o 
  -9   4   5       27.67       34.21      2.23 o 
  -8   4   5        0.42        1.83      1.04 o 
  -7   4   5      348.86      307.04     16.10 o 
  -6   4   5      366.03      341.85     15.33 o 
  -5   4   5      298.47      272.17      9.32 o 
  -4   4   5      203.72      211.04      5.90 o 
  -3   4   5      541.23      539.24     14.40 o 
  -2   4   5      136.18      143.38      4.00 o 
  -1   4   5      660.51      620.48     10.68 o 
   0   4   5      130.11      109.04      4.26 o 
   1   4   5      655.30      657.55     16.86 o 
   2   4   5      137.03      155.71      5.26 o 
   3   4   5      539.94      575.50      9.82 o 
   4   4   5      205.70      219.65      6.38 o 
   5   4   5      299.48      282.67     10.04 o 
   6   4   5      365.90      343.16     12.04 o 
   7   4   5      349.30      322.21     19.82 o 
   8   4   5        0.52        0.15      0.56 o 
   9   4   5       27.39       29.55      1.85 o 
  10   4   5       11.39       10.10      1.14 o 
  11   4   5       57.67       62.27      2.75 o 
 -11   5   5        0.77        1.22      0.57 o 
 -10   5   5       27.54       27.77      1.84 o 
  -9   5   5       66.11       74.45      3.21 o 
  -8   5   5       56.79       52.03      2.60 o 
  -7   5   5       20.45       18.23      1.73 o 
  -6   5   5       32.82       33.22      4.45 o 
  -5   5   5      324.09      324.47     11.81 o 
  -4   5   5      149.44      139.85      5.17 o 
  -3   5   5      522.67      521.86     10.19 o 
  -2   5   5      985.44      989.55     24.95 o 
  -1   5   5      275.76      307.76      7.56 o 
   0   5   5       85.28       94.60      4.34 o 
   1   5   5      276.50      297.27     10.16 o 
   2   5   5      983.85     1019.59     16.90 o 
   3   5   5      521.94      555.48     12.08 o 
   4   5   5      150.98      154.75      5.39 o 
   5   5   5      326.22      339.77     11.32 o 
   6   5   5       32.63       30.48      4.36 o 
   7   5   5       20.03       15.35      1.42 o 
   8   5   5       56.72       47.26      2.31 o 
   9   5   5       66.36       71.23      2.87 o 
  10   5   5       27.48       29.41      1.73 o 
  11   5   5        0.77        0.37      0.42 o 
 -11   6   5       19.11       22.51      1.38 o 
 -10   6   5       39.09       47.36      2.54 o 
  -9   6   5        4.56        5.21      0.87 o 
  -8   6   5        2.43        1.50      0.55 o 
  -7   6   5      347.46      374.08     15.89 o 
  -6   6   5      120.48      110.94      9.55 o 
  -5   6   5       43.17       35.61      3.10 o 
  -4   6   5      331.47      301.99      9.09 o 
  -3   6   5      309.92      301.01     11.65 o 
  -2   6   5      284.15      249.92      8.23 o 
  -1   6   5      440.29      468.59     20.69 o 
   0   6   5      727.83      683.57     33.35 o 
   1   6   5      441.98      482.03     18.68 o 
   2   6   5      283.24      268.12      9.12 o 
   3   6   5      307.83      308.07      9.43 o 
   4   6   5      331.27      305.20     12.83 o 
   5   6   5       42.84       47.56      4.32 o 
   6   6   5      121.39      125.36      8.71 o 
   7   6   5      346.19      366.37      7.73 o 
   8   6   5        2.47        1.63      0.51 o 
   9   6   5        4.60        4.25      0.73 o 
  10   6   5       39.17       46.95      2.51 o 
  11   6   5       19.22       24.87      1.78 o 
 -10   7   5       22.47       24.74      1.46 o 
  -9   7   5       21.08       18.17      1.47 o 
  -8   7   5       48.94       47.44      2.87 o 
  -7   7   5      488.19      488.56     26.58 o 
  -6   7   5      112.29      108.18      4.14 o 
  -5   7   5       74.36       61.39      5.35 o 
  -4   7   5      120.84      112.01      6.05 o 
  -3   7   5       99.02       85.94      4.99 o 
  -2   7   5      146.06      140.32      7.76 o 
  -1   7   5      210.02      212.36      8.59 o 
   0   7   5      713.12      753.70     20.33 o 
   1   7   5      209.85      218.64      8.77 o 
   2   7   5      148.34      139.00      9.58 o 
   3   7   5       98.23       95.83      5.46 o 
   4   7   5      120.33      106.35      7.59 o 
   5   7   5       73.93       64.72      6.43 o 
   6   7   5      112.21      105.88      4.11 o 
   7   7   5      488.93      490.90     15.97 o 
   8   7   5       48.84       46.52      2.55 o 
   9   7   5       20.94       18.53      1.56 o 
  10   7   5       22.51       26.10      1.80 o 
 -10   8   5       34.23       36.10      1.69 o 
  -9   8   5       20.15       20.32      1.81 o 
  -8   8   5        8.50        7.04      1.22 o 
  -7   8   5       28.88       27.16      2.25 o 
  -6   8   5       53.05       47.36      3.01 o 
  -5   8   5       27.88       33.42      2.43 o 
  -4   8   5      142.63      127.66     11.92 o 
  -3   8   5      209.12      193.90     12.49 o 
  -2   8   5       14.28       11.03      2.72 o 
  -1   8   5       45.89       41.97      6.11 o 
   0   8   5        5.83        2.94      1.77 o 
   1   8   5       45.09       31.27      3.49 o 
   2   8   5       14.40       11.84      2.15 o 
   3   8   5      208.16      196.03     10.55 o 
   4   8   5      141.27      133.40     10.23 o 
   5   8   5       27.54       32.64      2.08 o 
   6   8   5       53.09       48.18      2.58 o 
   7   8   5       29.17       24.07      1.88 o 
   8   8   5        8.59        7.08      0.96 o 
   9   8   5       20.32       21.44      1.56 o 
  10   8   5       34.04       37.13      1.93 o 
  -9   9   5        8.53        6.75      1.12 o 
  -8   9   5       25.87       25.87      2.50 o 
  -7   9   5      128.32      130.79      5.40 o 
  -6   9   5       87.17       77.44      5.94 o 
  -5   9   5      224.61      244.12     11.68 o 
  -4   9   5      110.99      103.33      5.14 o 
  -3   9   5       12.60       11.42      1.57 o 
  -2   9   5       10.38       10.80      2.58 o 
  -1   9   5      223.00      134.07     17.68 o 
   0   9   5      149.54      108.10      9.20 o 
   1   9   5      223.59      186.06     10.15 o 
   2   9   5       10.84        8.42      4.17 o 
   3   9   5       12.28       11.01      1.84 o 
   4   9   5      111.64      108.25      4.31 o 
   5   9   5      225.44      250.42      7.97 o 
   6   9   5       86.41       82.85      3.87 o 
   7   9   5      128.53      135.95      5.33 o 
   8   9   5       25.77       24.15      1.72 o 
   9   9   5        8.52        7.82      0.89 o 
  -9  10   5        0.12        0.52      0.48 o 
  -8  10   5       55.71       53.96      2.60 o 
  -7  10   5        5.22        4.99      1.29 o 
  -6  10   5        1.61        0.92      0.93 o 
  -5  10   5       42.29       52.16      3.50 o 
  -4  10   5       30.35       33.47      2.85 o 
  -3  10   5       23.06       21.00      2.18 o 
  -2  10   5       25.97       32.33      2.13 o 
  -1  10   5       86.45       91.56      3.82 o 
   0  10   5      122.51      148.30      4.41 o 
   1  10   5       86.15       90.73      4.00 o 
   2  10   5       25.81       29.97      2.59 o 
   3  10   5       22.57       22.79      2.56 o 
   4  10   5       30.56       36.71      3.38 o 
   5  10   5       42.35       46.05      3.26 o 
   6  10   5        1.60        2.44      0.85 o 
   7  10   5        5.31        4.84      1.06 o 
   8  10   5       55.58       56.91      2.67 o 
   9  10   5        0.11        0.07      0.35 o 
  -8  11   5        3.70        5.03      0.92 o 
  -7  11   5        2.29        0.84      0.58 o 
  -6  11   5       83.73       95.81      4.92 o 
  -5  11   5        4.16        5.01      1.08 o 
  -4  11   5       69.62       70.02      4.06 o 
  -3  11   5        3.35        1.72      0.83 o 
  -2  11   5       35.13       40.78      3.15 o 
  -1  11   5      110.23      116.83      4.63 o 
   0  11   5      196.91      217.14      6.28 o 
   1  11   5      110.83      127.39      5.38 o 
   2  11   5       34.98       38.42      2.91 o 
   3  11   5        3.40        2.25      0.69 o 
   4  11   5       68.78       74.38      4.06 o 
   5  11   5        4.02        5.47      1.12 o 
   6  11   5       83.40       99.57      3.87 o 
   7  11   5        2.28        0.46      0.70 o 
   8  11   5        3.57        3.93      0.84 o 
  -7  12   5       14.27       16.24      1.19 o 
  -6  12   5       13.25       12.84      1.37 o 
  -5  12   5        1.82        1.41      1.15 o 
  -4  12   5      107.58      127.37      4.72 o 
  -3  12   5       15.30       13.39      1.61 o 
  -2  12   5       31.11       28.82      2.26 o 
  -1  12   5        6.20       10.37      1.30 o 
   0  12   5      190.05      213.43      6.92 o 
   1  12   5        6.31        7.16      1.26 o 
   2  12   5       30.90       24.45      2.59 o 
   3  12   5       15.19       14.83      2.10 o 
   4  12   5      108.47      123.40      5.59 o 
   5  12   5        1.88        2.32      3.27 o 
   6  12   5       13.24       17.43      2.27 o 
   7  12   5       14.12       18.96      2.22 o 
  -5  13   5       22.74       17.82      1.25 o 
  -4  13   5        3.08        3.84      0.81 o 
  -3  13   5       59.77       56.21      4.06 o 
  -2  13   5       12.77       11.85      1.56 o 
  -1  13   5        0.43        1.18      0.72 o 
   0  13   5        3.29        1.87      0.67 o 
   1  13   5        0.40        0.11      1.26 o 
   2  13   5       13.02       16.47      2.28 o 
   3  13   5       59.40       63.71      4.03 o 
   4  13   5        2.99        4.21      1.28 o 
   5  13   5       22.80       18.28      1.84 o 
  -4  14   5       17.70       18.92      1.62 o 
  -3  14   5        5.47        7.26      1.15 o 
  -2  14   5        6.16        8.16      1.67 o 
  -1  14   5       18.22       23.73      2.06 o 
   0  14   5      129.90      152.24      5.12 o 
   1  14   5       17.94       19.39      1.63 o 
   2  14   5        6.24        7.78      1.07 o 
   3  14   5        5.45        6.11      1.15 o 
   4  14   5       17.53       19.41      2.18 o 
   0   0   6     5597.63     5786.26    153.02 o 
   1   0   6      822.71      894.58     25.29 o 
   2   0   6      481.43      489.78     11.57 o 
   3   0   6       19.55       16.49      1.47 o 
   4   0   6      637.22      691.33     14.24 o 
   5   0   6     1833.45     1925.22     36.98 o 
   6   0   6       20.80       31.71      4.01 o 
   7   0   6        0.26        0.03      1.01 o 
   8   0   6       39.79       39.80      2.06 o 
   9   0   6       15.93       17.08      1.71 o 
  10   0   6       15.79       19.51      1.65 o 
  11   0   6       43.39       43.13      2.40 o 
  12   0   6       20.35       22.53      1.60 o 
 -12   1   6       13.08       15.21      1.37 o 
 -11   1   6       65.85       78.00      3.29 o 
 -10   1   6       12.85       13.51      1.35 o 
  -9   1   6       39.07       38.89      2.33 o 
  -8   1   6       26.00       22.25      1.72 o 
  -7   1   6      158.56      146.91      9.06 o 
  -6   1   6       59.36       51.67      4.67 o 
  -5   1   6      185.94      193.69      9.03 o 
  -4   1   6     3880.99     4324.08     96.88 o 
  -3   1   6      175.19      177.03      4.17 o 
  -2   1   6      468.42      531.34     15.85 o 
  -1   1   6     3055.19     3196.56     45.83 o 
   0   1   6      236.85      246.27      6.08 o 
   1   1   6     3055.08     3175.66     45.52 o 
   2   1   6      467.95      544.06     19.70 o 
   3   1   6      175.87      163.92      9.16 o 
   4   1   6     3876.32     4150.46     38.79 o 
   5   1   6      187.27      196.69      7.94 o 
   6   1   6       59.38       47.71      4.81 o 
   7   1   6      160.54      149.46     12.40 o 
   8   1   6       26.00       24.66      1.62 o 
   9   1   6       38.62       37.85      2.14 o 
  10   1   6       12.65       13.11      1.27 o 
  11   1   6       65.35       74.63      3.11 o 
  12   1   6       12.97       13.69      2.08 o 
 -12   2   6        1.35        0.45      0.43 o 
 -11   2   6       12.01       14.64      1.50 o 
 -10   2   6       40.30       40.98      2.37 o 
  -9   2   6       59.34       64.12      3.29 o 
  -8   2   6      110.35      108.61      3.79 o 
  -7   2   6       82.40       78.50      6.58 o 
  -6   2   6       32.90       32.09      3.99 o 
  -5   2   6      902.13      987.63     28.97 o 
  -4   2   6      661.05      667.67     14.01 o 
  -3   2   6      351.09      368.35      9.25 o 
  -2   2   6      839.33      860.93     12.58 o 
  -1   2   6      351.66      324.01      6.39 o 
   0   2   6      468.59      442.70     12.90 o 
   1   2   6      352.64      333.71      7.27 o 
   2   2   6      839.66      887.35     16.56 o 
   3   2   6      350.69      372.24      7.76 o 
   4   2   6      659.57      672.13     12.01 o 
   5   2   6      902.35      985.55     18.21 o 
   6   2   6       33.64       27.31      3.55 o 
   7   2   6       82.58       83.29      6.85 o 
   8   2   6      109.43      108.04      3.07 o 
   9   2   6       59.46       65.50      2.59 o 
  10   2   6       40.81       42.51      2.35 o 
  11   2   6       12.13       14.10      1.21 o 
  12   2   6        1.41        0.33      0.53 o 
 -11   3   6       10.66        9.91      1.11 o 
 -10   3   6       22.80       28.64      2.01 o 
  -9   3   6       43.23       43.30      2.47 o 
  -8   3   6       38.80       33.10      2.86 o 
  -7   3   6      176.79      163.09      8.58 o 
  -6   3   6      274.83      267.60     13.10 o 
  -5   3   6      277.56      301.01      9.37 o 
  -4   3   6     2356.46     2446.60     24.92 o 
  -3   3   6       48.07       49.67      2.56 o 
  -2   3   6      557.60      539.60     10.95 o 
  -1   3   6      377.43      374.02      7.69 o 
   0   3   6      894.46      968.88     22.95 o 
   1   3   6      378.95      388.51      9.83 o 
   2   3   6      555.10      556.39      9.83 o 
   3   3   6       48.51       49.55      2.76 o 
   4   3   6     2351.65     2548.49     45.32 o 
   5   3   6      278.90      316.36      9.87 o 
   6   3   6      275.69      280.56     10.47 o 
   7   3   6      177.63      167.83      9.66 o 
   8   3   6       38.53       36.46      2.18 o 
   9   3   6       43.92       41.03      2.34 o 
  10   3   6       22.87       24.82      1.75 o 
  11   3   6       10.62        8.80      1.02 o 
 -11   4   6       29.54       33.56      2.06 o 
 -10   4   6       31.61       31.61      2.08 o 
  -9   4   6       34.23       32.01      2.34 o 
  -8   4   6      308.98      325.09      7.41 o 
  -7   4   6       70.50       57.96      5.89 o 
  -6   4   6        2.39        3.23      1.83 o 
  -5   4   6      242.17      243.43      9.75 o 
  -4   4   6      717.31      726.42     15.00 o 
  -3   4   6     1607.31     1603.35     39.25 o 
  -2   4   6      474.78      496.13     12.48 o 
  -1   4   6      341.79      308.91      7.17 o 
   0   4   6      673.54      641.57     18.26 o 
   1   4   6      341.97      326.87     14.32 o 
   2   4   6      475.85      517.79     10.90 o 
   3   4   6     1604.48     1721.59     19.25 o 
   4   4   6      715.00      782.17     17.40 o 
   5   4   6      240.62      255.82     10.24 o 
   6   4   6        2.53        3.86      1.48 o 
   7   4   6       69.87       59.12      6.88 o 
   8   4   6      309.64      310.99      6.58 o 
   9   4   6       33.91       34.75      2.18 o 
  10   4   6       31.26       35.15      2.08 o 
  11   4   6       29.60       32.40      1.90 o 
 -11   5   6       23.60       25.68      1.74 o 
 -10   5   6       20.79       18.90      1.71 o 
  -9   5   6       19.91       20.90      1.99 o 
  -8   5   6        7.92        8.14      1.07 o 
  -7   5   6       87.16       86.84      4.13 o 
  -6   5   6      172.47      142.66      8.73 o 
  -5   5   6      189.48      178.76      7.24 o 
  -4   5   6       51.06       65.97      3.91 o 
  -3   5   6      981.25      941.46     29.43 o 
  -2   5   6      207.66      201.01      5.46 o 
  -1   5   6     1222.42     1273.33     31.00 o 
   0   5   6      570.24      556.64     23.86 o 
   1   5   6     1222.48     1253.83     22.22 o 
   2   5   6      208.30      203.53      7.65 o 
   3   5   6      983.39      993.77     16.06 o 
   4   5   6       50.58       69.14      4.61 o 
   5   5   6      189.76      188.93      7.62 o 
   6   5   6      174.14      151.47      8.99 o 
   7   5   6       87.94       89.98      3.39 o 
   8   5   6        8.10        6.59      0.93 o 
   9   5   6       19.94       19.13      1.47 o 
  10   5   6       20.84       17.04      1.44 o 
  11   5   6       23.81       27.74      1.66 o 
 -11   6   6        2.94        2.64      0.60 o 
 -10   6   6       31.66       35.43      2.01 o 
  -9   6   6       22.57       21.71      1.93 o 
  -8   6   6       43.58       49.47      2.71 o 
  -7   6   6      155.79      149.55      5.13 o 
  -6   6   6       62.96       66.64      5.10 o 
  -5   6   6      171.43      157.08      6.79 o 
  -4   6   6      765.76      726.77     29.66 o 
  -3   6   6      720.46      716.65     35.26 o 
  -2   6   6      415.97      382.25     11.40 o 
  -1   6   6      306.86      282.62     20.38 o 
   0   6   6      246.78      271.34     10.94 o 
   1   6   6      307.00      331.87     10.40 o 
   2   6   6      414.57      419.17     12.03 o 
   3   6   6      719.21      663.85     35.41 o 
   4   6   6      764.23      715.00     18.26 o 
   5   6   6      170.19      165.22      9.65 o 
   6   6   6       63.52       70.31      4.97 o 
   7   6   6      156.62      152.21      4.19 o 
   8   6   6       43.06       48.47      2.38 o 
   9   6   6       22.75       21.50      1.56 o 
  10   6   6       32.13       31.21      1.81 o 
  11   6   6        2.98        3.09      0.71 o 
 -10   7   6        3.48        2.92      0.73 o 
  -9   7   6       45.01       46.47      4.31 o 
  -8   7   6       26.20       27.43      1.87 o 
  -7   7   6       41.80       44.75      2.66 o 
  -6   7   6      104.93       93.92      3.81 o 
  -5   7   6      118.92       86.07      5.56 o 
  -4   7   6      100.72       93.03      6.12 o 
  -3   7   6       74.73       75.64      7.28 o 
  -2   7   6       99.12       85.47     10.61 o 
  -1   7   6      130.44      123.34     11.74 o 
   0   7   6      293.01      264.01     22.41 o 
   1   7   6      129.32      120.44      6.99 o 
   2   7   6       98.14       88.44      6.29 o 
   3   7   6       75.15       77.26      4.51 o 
   4   7   6      100.19       87.51      6.46 o 
   5   7   6      119.16       88.73      8.61 o 
   6   7   6      104.19       98.22      4.97 o 
   7   7   6       42.13       44.41      2.36 o 
   8   7   6       25.86       23.86      1.43 o 
   9   7   6       45.54       49.53      2.44 o 
  10   7   6        3.54        2.73      0.57 o 
 -10   8   6        0.83        1.38      0.59 o 
  -9   8   6       21.39       21.85      2.06 o 
  -8   8   6        2.62        1.41      0.89 o 
  -7   8   6       72.69       80.02      4.61 o 
  -6   8   6      171.34      164.20     11.94 o 
  -5   8   6      272.27      302.83     18.59 o 
  -4   8   6      176.97      144.97     14.77 o 
  -3   8   6      293.05      234.64     15.16 o 
  -2   8   6      108.72       88.36      9.67 o 
  -1   8   6      533.76      466.22     51.89 o 
   0   8   6      473.09      451.63     48.69 o 
   1   8   6      534.42      482.08     17.84 o 
   2   8   6      108.81       84.34      5.42 o 
   3   8   6      292.32      234.25     11.63 o 
   4   8   6      178.05      145.62      9.26 o 
   5   8   6      271.78      285.89      9.64 o 
   6   8   6      172.50      173.35      6.82 o 
   7   8   6       73.21       81.02      3.14 o 
   8   8   6        2.59        2.14      1.12 o 
   9   8   6       21.33       22.01      1.72 o 
  10   8   6        0.86        0.91      0.52 o 
  -9   9   6       10.16        8.89      1.28 o 
  -8   9   6        5.64        4.42      0.90 o 
  -7   9   6       26.90       26.69      2.65 o 
  -6   9   6        2.40        2.71      0.85 o 
  -5   9   6       60.64       58.18      3.63 o 
  -4   9   6       28.05       34.59      2.66 o 
  -3   9   6       31.36       31.02      2.43 o 
  -2   9   6      122.64       98.29     15.46 o 
  -1   9   6      180.16      148.85     19.62 o 
   0   9   6        0.01       -0.24      2.11 o 
   1   9   6      179.53      147.20     15.67 o 
   2   9   6      122.12      127.21      8.26 o 
   3   9   6       31.54       36.65      3.34 o 
   4   9   6       27.96       32.77      2.66 o 
   5   9   6       60.20       62.45      3.71 o 
   6   9   6        2.23        1.68      0.66 o 
   7   9   6       26.69       27.68      2.15 o 
   8   9   6        5.66        5.64      0.87 o 
   9   9   6       10.24       10.01      1.06 o 
  -8  10   6       85.43      103.26      3.50 o 
  -7  10   6        5.53        3.91      0.93 o 
  -6  10   6        4.98        5.49      0.98 o 
  -5  10   6       10.05        8.18      1.43 o 
  -4  10   6       76.98       86.56      4.69 o 
  -3  10   6       27.52       27.37      2.17 o 
  -2  10   6      120.13      120.77      4.51 o 
  -1  10   6      243.14      261.57      9.13 o 
   0  10   6      127.42      141.50      8.16 o 
   1  10   6      242.69      260.64      8.09 o 
   2  10   6      120.61      128.30      6.18 o 
   3  10   6       27.91       31.10      3.10 o 
   4  10   6       77.20       89.99      5.27 o 
   5  10   6        9.79        7.37      1.41 o 
   6  10   6        4.90        6.95      1.54 o 
   7  10   6        5.62        6.55      1.14 o 
   8  10   6       85.70      102.20      3.08 o 
  -8  11   6        6.71        7.55      0.78 o 
  -7  11   6       26.69       26.66      1.70 o 
  -6  11   6       43.07       37.56      2.19 o 
  -5  11   6        0.53        0.94      0.90 o 
  -4  11   6       25.10       27.00      2.61 o 
  -3  11   6      105.18      113.00      5.56 o 
  -2  11   6      161.74      152.73      5.99 o 
  -1  11   6       92.64       86.68      8.21 o 
   0  11   6       97.51      105.39      5.71 o 
   1  11   6       93.13      101.59      5.62 o 
   2  11   6      161.51      179.25      7.47 o 
   3  11   6      104.40      121.69     10.21 o 
   4  11   6       24.95       26.31      2.89 o 
   5  11   6        0.56        0.94      1.00 o 
   6  11   6       42.63       41.57      2.78 o 
   7  11   6       27.02       33.52      2.62 o 
   8  11   6        6.84        5.37      1.15 o 
  -6  12   6       11.88       13.80      1.37 o 
  -5  12   6       13.72       14.16      1.63 o 
  -4  12   6        2.87        2.00      0.81 o 
  -3  12   6      125.96      137.79      4.92 o 
  -2  12   6       37.94       33.85      2.42 o 
  -1  12   6       16.33       16.81      1.98 o 
   0  12   6        0.07        3.74      1.76 o 
   1  12   6       16.43       12.56      3.96 o 
   2  12   6       37.88       40.27      6.15 o 
   3  12   6      125.90      141.45      6.19 o 
   4  12   6        2.84        1.64      0.97 o 
   5  12   6       13.48       18.59      1.87 o 
   6  12   6       11.90       14.75      1.64 o 
  -5  13   6        4.48        1.64      0.86 o 
  -4  13   6       21.44       22.46      2.07 o 
  -3  13   6        0.26        0.35      0.57 o 
  -2  13   6       22.57       25.97      2.28 o 
  -1  13   6       26.06       29.33      4.29 o 
   0  13   6       15.48       14.96      1.78 o 
   1  13   6       26.20       27.26      4.30 o 
   2  13   6       22.69       26.20      2.66 o 
   3  13   6        0.25       -0.54      1.22 o 
   4  13   6       21.23       25.21      2.38 o 
   5  13   6        4.55        4.74      1.02 o 
  -3  14   6       22.76       20.08      3.25 o 
  -2  14   6        1.26        1.63      0.75 o 
  -1  14   6        3.22        5.84      1.72 o 
   0  14   6        1.04        2.50      0.83 o 
   1  14   6        3.23        5.03      1.00 o 
   2  14   6        1.22        2.40      0.95 o 
   3  14   6       23.19       20.58      1.73 o 
   1   0   7     1752.42     1934.78     36.84 o 
   2   0   7       16.81       18.33      1.85 o 
   3   0   7     1363.29     1402.12     43.11 o 
   4   0   7        9.57        7.47      1.57 o 
   5   0   7     1222.46     1284.00     25.97 o 
   6   0   7       16.27       13.12      2.57 o 
   7   0   7      123.55      127.84      7.87 o 
   8   0   7      158.01      165.35      4.92 o 
   9   0   7       87.74       89.23      3.24 o 
  10   0   7       77.95       81.66      3.27 o 
  11   0   7        2.16        3.18      0.67 o 
 -11   1   7       17.16       16.86      1.47 o 
 -10   1   7       63.94       67.78      3.34 o 
  -9   1   7      184.79      188.09      5.21 o 
  -8   1   7       27.20       30.35      1.97 o 
  -7   1   7       21.04       16.31      4.04 o 
  -6   1   7      325.09      286.35     12.09 o 
  -5   1   7      108.87      103.43      6.26 o 
  -4   1   7      759.26      819.07     39.36 o 
  -3   1   7      409.33      477.20      8.61 o 
  -2   1   7      662.10      742.01     11.70 o 
  -1   1   7     3029.40     3338.66     44.14 o 
   0   1   7      706.34      790.08     17.72 o 
   1   1   7     3033.90     3456.26     75.32 o 
   2   1   7      668.29      698.60     35.49 o 
   3   1   7      407.98      457.98     11.75 o 
   4   1   7      749.30      818.43     14.61 o 
   5   1   7      109.56      100.02      5.81 o 
   6   1   7      326.18      310.91     13.55 o 
   7   1   7       21.00       17.59      3.38 o 
   8   1   7       27.53       31.09      1.65 o 
   9   1   7      185.84      189.84      7.25 o 
  10   1   7       63.88       61.29      3.11 o 
  11   1   7       17.07       15.26      1.34 o 
 -11   2   7        7.20        7.54      1.11 o 
 -10   2   7       72.80       81.80      3.33 o 
  -9   2   7      103.34      106.80      3.59 o 
  -8   2   7       94.97       98.22      4.02 o 
  -7   2   7      105.60       98.25      8.62 o 
  -6   2   7       15.58       18.42      2.47 o 
  -5   2   7      214.77      253.06      8.57 o 
  -4   2   7      283.42      266.40      8.55 o 
  -3   2   7      266.83      289.04      6.32 o 
  -2   2   7      394.07      430.08      8.12 o 
  -1   2   7     1279.26     1352.20     19.47 o 
   0   2   7      156.01      158.73      5.04 o 
   1   2   7     1277.54     1326.97     51.46 o 
   2   2   7      393.93      417.72      9.10 o 
   3   2   7      270.68      287.06      8.60 o 
   4   2   7      283.27      251.19     14.48 o 
   5   2   7      218.00      226.21     15.65 o 
   6   2   7       15.52       22.83      3.00 o 
   7   2   7      104.75       94.44      7.48 o 
   8   2   7       95.26       97.74      3.17 o 
   9   2   7      103.29      106.44      4.28 o 
  10   2   7       72.67       83.20      3.23 o 
  11   2   7        7.24        8.41      1.01 o 
 -11   3   7        2.05        1.86      0.52 o 
 -10   3   7       23.93       27.13      1.89 o 
  -9   3   7       24.72       30.09      2.08 o 
  -8   3   7       15.18       16.73      1.78 o 
  -7   3   7       13.42       11.72      2.66 o 
  -6   3   7       13.33       16.40      2.58 o 
  -5   3   7      242.89      247.70      8.74 o 
  -4   3   7      397.23      399.63      9.52 o 
  -3   3   7      171.12      161.60      5.28 o 
  -2   3   7      761.06      797.43     14.10 o 
  -1   3   7       74.62       75.18      4.34 o 
   0   3   7        1.77        2.27      0.93 o 
   1   3   7       75.51       80.90      3.54 o 
   2   3   7      761.72      809.62     18.29 o 
   3   3   7      170.48      169.13      5.74 o 
   4   3   7      397.79      408.06      9.22 o 
   5   3   7      241.87      246.17      8.45 o 
   6   3   7       12.87        8.99      2.21 o 
   7   3   7       13.33       10.59      2.40 o 
   8   3   7       15.04       18.37      1.45 o 
   9   3   7       24.84       27.72      1.93 o 
  10   3   7       23.79       27.69      1.84 o 
  11   3   7        2.10        0.98      0.79 o 
 -11   4   7        3.81        4.62      0.82 o 
 -10   4   7       18.67       22.54      1.76 o 
  -9   4   7       14.49       12.30      1.43 o 
  -8   4   7       63.31       65.18      3.58 o 
  -7   4   7      181.18      174.21      4.91 o 
  -6   4   7      363.56      332.29     13.07 o 
  -5   4   7       75.52       72.65      4.96 o 
  -4   4   7      178.36      179.70      5.60 o 
  -3   4   7        5.79        4.91      1.17 o 
  -2   4   7      441.39      414.88     13.42 o 
  -1   4   7     1815.37     1874.27     56.59 o 
   0   4   7       63.74       90.37      5.41 o 
   1   4   7     1811.69     1969.14     29.55 o 
   2   4   7      443.45      460.86     12.42 o 
   3   4   7        6.34        3.95      0.83 o 
   4   4   7      177.42      190.84      6.77 o 
   5   4   7       76.39       77.30      4.80 o 
   6   4   7      361.90      349.48     11.99 o 
   7   4   7      182.77      176.26      4.40 o 
   8   4   7       63.56       62.32      2.74 o 
   9   4   7       14.54       11.88      1.28 o 
  10   4   7       18.83       21.58      1.60 o 
  11   4   7        3.86        3.97      0.59 o 
 -11   5   7       22.68       23.04      1.55 o 
 -10   5   7        7.93        7.96      0.99 o 
  -9   5   7        5.55        6.33      1.06 o 
  -8   5   7       70.13       70.70      3.04 o 
  -7   5   7      186.85      172.05      5.61 o 
  -6   5   7       31.27       30.87      4.30 o 
  -5   5   7      127.42      114.37      7.31 o 
  -4   5   7      575.01      605.24     13.00 o 
  -3   5   7      129.83      112.84      5.19 o 
  -2   5   7      321.95      284.83     13.69 o 
  -1   5   7      105.16      111.32      9.08 o 
   0   5   7       35.91       27.12      3.38 o 
   1   5   7      105.40      102.74      6.92 o 
   2   5   7      320.18      329.43     11.89 o 
   3   5   7      130.05      119.15      5.59 o 
   4   5   7      577.49      646.10     19.29 o 
   5   5   7      127.39      114.44      6.49 o 
   6   5   7       30.94       31.85      4.18 o 
   7   5   7      187.03      171.06      5.84 o 
   8   5   7       70.03       67.59      3.05 o 
   9   5   7        5.46        5.05      0.85 o 
  10   5   7        7.96        7.90      0.86 o 
  11   5   7       22.70       23.80      1.47 o 
 -10   6   7        3.36        2.44      0.69 o 
  -9   6   7       12.08       12.81      1.37 o 
  -8   6   7       44.92       49.06      2.77 o 
  -7   6   7       31.93       30.76      2.34 o 
  -6   6   7      355.77      322.57     23.64 o 
  -5   6   7       35.30       32.43      3.46 o 
  -4   6   7       13.55       11.51      2.01 o 
  -3   6   7      693.67      627.68     38.29 o 
  -2   6   7      450.96      440.47     21.18 o 
  -1   6   7       49.42       47.73      5.63 o 
   0   6   7        7.47        5.51      3.59 o 
   1   6   7       49.36       42.34      3.70 o 
   2   6   7      452.66      460.89     12.68 o 
   3   6   7      691.20      670.77     17.81 o 
   4   6   7       13.44       11.46      1.82 o 
   5   6   7       35.77       37.44      5.01 o 
   6   6   7      355.52      362.50      8.09 o 
   7   6   7       32.06       30.38      1.88 o 
   8   6   7       44.85       41.99      2.49 o 
   9   6   7       12.13       12.66      1.27 o 
  10   6   7        3.32        2.28      0.55 o 
 -10   7   7        3.19        2.77      0.72 o 
  -9   7   7       18.09       20.21      1.76 o 
  -8   7   7        6.58        7.43      0.98 o 
  -7   7   7        6.32        6.56      1.32 o 
  -6   7   7      128.01      119.52      5.13 o 
  -5   7   7       46.66       50.69      3.67 o 
  -4   7   7       17.19       11.99      2.30 o 
  -3   7   7      504.11      447.37     31.20 o 
  -2   7   7      594.64      565.53     33.67 o 
  -1   7   7       23.57       17.33      3.63 o 
   0   7   7      136.16      133.15      9.54 o 
   1   7   7       22.91       22.77      3.06 o 
   2   7   7      595.94      585.78     16.61 o 
   3   7   7      502.28      441.09     12.82 o 
   4   7   7       16.74       11.98      2.21 o 
   5   7   7       46.69       51.79      3.58 o 
   6   7   7      128.40      124.56      5.01 o 
   7   7   7        6.32        4.30      0.95 o 
   8   7   7        6.77        5.94      0.99 o 
   9   7   7       18.15       18.24      1.45 o 
  10   7   7        3.16        3.79      0.85 o 
  -9   8   7       24.92       23.23      2.64 o 
  -8   8   7       14.35       17.49      2.23 o 
  -7   8   7       42.66       38.63      2.43 o 
  -6   8   7      125.46      117.80      5.65 o 
  -5   8   7       27.61       25.77      2.37 o 
  -4   8   7       22.46       21.83      1.71 o 
  -3   8   7       18.44       14.83      3.53 o 
  -2   8   7       61.11       59.12      8.19 o 
  -1   8   7       42.04       36.42      5.18 o 
   0   8   7       37.04       49.47      6.10 o 
   1   8   7       42.08       37.61      3.92 o 
   2   8   7       60.74       59.44      4.99 o 
   3   8   7       18.14       19.75      3.03 o 
   4   8   7       22.62       22.73      1.84 o 
   5   8   7       28.37       27.06      2.10 o 
   6   8   7      125.21      123.36      4.59 o 
   7   8   7       42.49       38.33      2.52 o 
   8   8   7       14.26       17.86      1.47 o 
   9   8   7       24.87       24.49      1.70 o 
  -9   9   7        5.13        7.47      1.34 o 
  -8   9   7       23.84       24.42      2.05 o 
  -7   9   7        2.26        3.17      0.80 o 
  -6   9   7       63.81       55.39      3.85 o 
  -5   9   7       10.97       13.20      1.77 o 
  -4   9   7      234.55      260.15      8.52 o 
  -3   9   7       87.24       94.09      4.37 o 
  -2   9   7       10.15        9.18      1.36 o 
  -1   9   7       37.71       36.11      3.37 o 
   0   9   7       84.13       64.52      6.31 o 
   1   9   7       36.63       33.22      3.37 o 
   2   9   7       10.29        6.88      1.09 o 
   3   9   7       87.25       93.65      6.49 o 
   4   9   7      235.30      246.30      8.41 o 
   5   9   7       10.95       13.38      1.75 o 
   6   9   7       64.08       61.20      3.19 o 
   7   9   7        2.14        2.36      0.57 o 
   8   9   7       23.78       25.04      2.11 o 
   9   9   7        5.19        7.31      0.94 o 
  -8  10   7       55.07       55.65      2.22 o 
  -7  10   7       79.09       75.96      3.32 o 
  -6  10   7      160.20      160.52     11.34 o 
  -5  10   7       67.69       62.13      6.86 o 
  -4  10   7       63.71       64.13      4.56 o 
  -3  10   7       66.72       71.41      3.62 o 
  -2  10   7      123.18      141.61      9.84 o 
  -1  10   7      482.05      474.01      9.98 o 
   0  10   7        7.47        8.90      1.50 o 
   1  10   7      482.60      521.06     12.54 o 
   2  10   7      122.90      150.99      8.18 o 
   3  10   7       66.59       74.81      5.89 o 
   4  10   7       63.11       64.28      4.44 o 
   5  10   7       67.37       74.59      4.69 o 
   6  10   7      159.58      175.91      6.92 o 
   7  10   7       79.55       78.20      3.59 o 
   8  10   7       55.36       48.93      2.53 o 
  -7  11   7      106.19      119.02      3.82 o 
  -6  11   7       17.67       19.56      1.65 o 
  -5  11   7        7.71       10.60      1.83 o 
  -4  11   7       20.51       20.49      1.95 o 
  -3  11   7       12.80       13.17      1.58 o 
  -2  11   7       18.28       17.81      1.79 o 
  -1  11   7       31.83       30.00      2.65 o 
   0  11   7        2.87        2.94      0.95 o 
   1  11   7       32.21       31.61      3.07 o 
   2  11   7       18.56       18.52      2.79 o 
   3  11   7       12.73       11.56      2.18 o 
   4  11   7       20.84       21.48      3.05 o 
   5  11   7        7.82        9.31      1.95 o 
   6  11   7       17.81       23.46      2.05 o 
   7  11   7      106.03      124.33      5.85 o 
  -6  12   7       31.94       28.92      1.69 o 
  -5  12   7       55.47       49.86      3.17 o 
  -4  12   7        1.30        1.00      1.45 o 
  -3  12   7       70.48       87.13      4.31 o 
  -2  12   7       19.96       23.41      2.24 o 
  -1  12   7       49.54       49.04      3.36 o 
   0  12   7        7.48       10.44      2.77 o 
   1  12   7       49.54       50.61      6.58 o 
   2  12   7       19.51       26.60      3.26 o 
   3  12   7       70.82       84.86      4.69 o 
   4  12   7        1.31        1.71      0.79 o 
   5  12   7       56.11       58.83      3.58 o 
   6  12   7       32.03       33.84      2.38 o 
  -5  13   7        0.90        1.10      0.63 o 
  -4  13   7       19.78       16.83      1.40 o 
  -3  13   7       43.40       44.38      3.49 o 
  -2  13   7        0.47        1.17      0.70 o 
  -1  13   7       12.28       15.66      1.80 o 
   0  13   7        7.13       13.84      2.12 o 
   1  13   7       12.45       17.46      2.28 o 
   2  13   7        0.49        2.00      0.81 o 
   3  13   7       43.10       45.38      3.22 o 
   4  13   7       19.90       21.34      2.63 o 
   5  13   7        0.88        1.77      0.69 o 
  -3  14   7       20.19       18.53      1.65 o 
  -2  14   7       40.24       36.80      3.17 o 
  -1  14   7       16.13       16.56      2.23 o 
   0  14   7       36.88       35.58      4.26 o 
   1  14   7       16.09       16.98      1.40 o 
   2  14   7       40.78       37.91      2.22 o 
   3  14   7       20.11       19.67      1.94 o 
   0   0   8      126.74      136.55      7.58 o 
   1   0   8      453.61      494.04     12.23 o 
   2   0   8        7.12       13.15      1.86 o 
   3   0   8        0.09       -0.64      0.81 o 
   4   0   8      240.08      299.73     18.31 o 
   5   0   8       63.62       47.55      4.27 o 
   6   0   8       67.94       47.41      5.23 o 
   7   0   8      102.03       81.75      7.39 o 
   8   0   8      150.28      164.97      4.43 o 
   9   0   8      181.15      186.89      5.13 o 
  10   0   8      117.64      133.42      5.10 o 
  11   0   8        1.11        2.04      0.64 o 
 -11   1   8       33.01       35.45      2.33 o 
 -10   1   8       64.47       61.86      3.10 o 
  -9   1   8        3.68        3.07      0.67 o 
  -8   1   8      126.89      138.10      3.77 o 
  -7   1   8       90.14       81.26      7.29 o 
  -6   1   8       76.30       66.44      7.27 o 
  -5   1   8       47.04       56.90      5.56 o 
  -4   1   8      177.60      200.81     14.64 o 
  -3   1   8      389.04      409.99      8.68 o 
  -2   1   8     1990.21     2336.93     28.86 o 
  -1   1   8      172.59      218.23      7.03 o 
   0   1   8      661.20      774.01     17.08 o 
   1   1   8      170.55      218.66      9.66 o 
   2   1   8     1986.97     2317.34     39.38 o 
   3   1   8      392.33      388.33     11.65 o 
   4   1   8      176.24      204.80      8.59 o 
   5   1   8       47.39       69.68      6.21 o 
   6   1   8       76.47       64.89     10.21 o 
   7   1   8       90.32       91.28      7.84 o 
   8   1   8      128.43      135.67      3.80 o 
   9   1   8        3.69        4.10      0.82 o 
  10   1   8       64.03       61.33      2.92 o 
  11   1   8       33.15       33.71      2.21 o 
 -11   2   8        7.49        9.21      1.18 o 
 -10   2   8       62.70       67.33      3.22 o 
  -9   2   8        3.92        2.57      0.68 o 
  -8   2   8        8.21        7.59      0.87 o 
  -7   2   8      389.73      399.21     16.18 o 
  -6   2   8      224.32      213.50     13.77 o 
  -5   2   8      197.64      193.01      7.67 o 
  -4   2   8     1028.04     1116.78     19.81 o 
  -3   2   8      446.92      483.25     10.62 o 
  -2   2   8      350.40      401.66      9.30 o 
  -1   2   8      719.76      902.92     16.74 o 
   0   2   8     1445.93     1782.46     21.75 o 
   1   2   8      716.64      872.61     47.82 o 
   2   2   8      346.29      376.68     11.54 o 
   3   2   8      447.06      466.28     12.17 o 
   4   2   8     1025.40     1067.19     18.20 o 
   5   2   8      198.08      189.09     13.34 o 
   6   2   8      224.21      229.44     12.04 o 
   7   2   8      388.01      393.62     10.80 o 
   8   2   8        8.21        7.21      0.90 o 
   9   2   8        3.77        2.83      0.66 o 
  10   2   8       62.40       69.27      2.86 o 
  11   2   8        7.52        8.65      0.97 o 
 -11   3   8        1.80        0.83      0.63 o 
 -10   3   8        0.58        0.37      0.74 o 
  -9   3   8      258.05      278.94      7.68 o 
  -8   3   8      228.29      224.45      5.48 o 
  -7   3   8       35.01       36.95      2.10 o 
  -6   3   8       10.66        6.17      1.26 o 
  -5   3   8       50.31       41.36      3.76 o 
  -4   3   8      300.37      319.10      9.56 o 
  -3   3   8      467.48      504.34     14.75 o 
  -2   3   8      255.24      283.81     10.85 o 
  -1   3   8      693.03      722.71     15.27 o 
   0   3   8      132.39      172.09      6.68 o 
   1   3   8      691.42      751.90     34.90 o 
   2   3   8      256.50      281.17      9.37 o 
   3   3   8      468.27      535.54     12.62 o 
   4   3   8      299.86      331.23      9.58 o 
   5   3   8       50.55       48.66      4.32 o 
   6   3   8       10.64       10.65      2.59 o 
   7   3   8       35.52       33.90      2.54 o 
   8   3   8      228.23      226.43      5.64 o 
   9   3   8      258.99      273.70      7.62 o 
  10   3   8        0.58        0.67      0.51 o 
  11   3   8        1.79        0.46      0.49 o 
 -11   4   8        2.01        1.58      0.56 o 
 -10   4   8       26.39       22.82      1.84 o 
  -9   4   8       28.12       19.83      1.86 o 
  -8   4   8      107.26      101.31      4.12 o 
  -7   4   8      287.32      310.97      9.29 o 
  -6   4   8       21.76       23.41      3.51 o 
  -5   4   8       60.38       57.01      4.95 o 
  -4   4   8      268.64      241.68     14.31 o 
  -3   4   8      291.61      278.68     12.39 o 
  -2   4   8      119.69      118.44      6.39 o 
  -1   4   8      373.97      365.85     15.17 o 
   0   4   8      262.05      286.48     17.70 o 
   1   4   8      373.05      378.82     15.49 o 
   2   4   8      121.78      130.73      6.48 o 
   3   4   8      291.31      313.65     10.46 o 
   4   4   8      269.95      284.07     10.98 o 
   5   4   8       59.47       56.13      5.42 o 
   6   4   8       21.90       24.45      3.62 o 
   7   4   8      287.54      294.89      6.20 o 
   8   4   8      106.76       94.74      3.58 o 
   9   4   8       28.07       21.01      1.64 o 
  10   4   8       26.51       22.68      1.55 o 
  11   4   8        2.03        0.77      0.69 o 
 -10   5   8        7.31        7.37      0.98 o 
  -9   5   8        7.03        6.38      0.99 o 
  -8   5   8       31.81       29.20      2.29 o 
  -7   5   8       96.67       80.38      3.15 o 
  -6   5   8       55.21       47.70      3.22 o 
  -5   5   8       14.44        7.07      2.27 o 
  -4   5   8      180.41      174.54      7.59 o 
  -3   5   8       28.31       22.82      2.34 o 
  -2   5   8      122.59      141.90      8.18 o 
  -1   5   8      108.90      109.14      9.48 o 
   0   5   8      248.92      223.03     13.15 o 
   1   5   8      108.46      120.18      7.42 o 
   2   5   8      121.01      141.04     10.06 o 
   3   5   8       28.66       25.00      3.06 o 
   4   5   8      180.66      177.93      8.70 o 
   5   5   8       14.57       12.21      2.20 o 
   6   5   8       54.75       56.97      2.50 o 
   7   5   8       97.60       78.94      3.96 o 
   8   5   8       31.55       25.24      1.85 o 
   9   5   8        7.04        7.05      0.89 o 
  10   5   8        7.44        8.43      0.95 o 
 -10   6   8        3.61        3.36      0.64 o 
  -9   6   8       51.41       43.39      2.62 o 
  -8   6   8      169.07      169.03      7.70 o 
  -7   6   8       81.12       73.18      3.38 o 
  -6   6   8       33.41       26.12      2.17 o 
  -5   6   8      214.58      213.10     12.93 o 
  -4   6   8      151.37      143.05      7.39 o 
  -3   6   8      250.31      192.82     15.82 o 
  -2   6   8       33.39       36.91      5.50 o 
  -1   6   8       53.34       71.08      7.23 o 
   0   6   8       16.19       16.05      4.60 o 
   1   6   8       53.75       65.30      5.86 o 
   2   6   8       34.03       39.01      4.56 o 
   3   6   8      248.92      241.89     11.09 o 
   4   6   8      151.13      157.24      8.37 o 
   5   6   8      214.67      186.32     15.35 o 
   6   6   8       33.12       28.81      2.43 o 
   7   6   8       80.98       72.91      3.48 o 
   8   6   8      169.43      164.36      5.77 o 
   9   6   8       51.14       42.23      2.45 o 
  10   6   8        3.71        1.82      1.02 o 
 -10   7   8       58.08       52.69      2.64 o 
  -9   7   8        7.36        7.28      1.39 o 
  -8   7   8       25.67       28.44      2.30 o 
  -7   7   8      136.40      120.88      4.44 o 
  -6   7   8       12.55        8.63      1.47 o 
  -5   7   8        3.82        3.98      1.37 o 
  -4   7   8      168.85      148.80     10.28 o 
  -3   7   8      237.64      217.95     16.37 o 
  -2   7   8      105.16       98.96      8.16 o 
  -1   7   8       93.57      100.20      8.86 o 
   0   7   8        2.66        1.88      2.67 o 
   1   7   8       93.67       97.07      7.51 o 
   2   7   8      104.55      109.87      7.84 o 
   3   7   8      238.47      217.36     11.37 o 
   4   7   8      169.82      140.44      9.34 o 
   5   7   8        3.84        4.26      0.79 o 
   6   7   8       12.17       11.74      1.79 o 
   7   7   8      136.68      117.69      4.46 o 
   8   7   8       25.58       24.69      1.94 o 
   9   7   8        7.21        9.52      1.32 o 
  10   7   8       57.79       56.29      3.00 o 
  -9   8   8        1.83        1.00      2.46 o 
  -8   8   8        4.32        5.21      1.44 o 
  -7   8   8       39.89       35.59      2.34 o 
  -6   8   8       24.17       19.57      1.81 o 
  -5   8   8       64.79       54.31      3.21 o 
  -4   8   8      159.58      155.63      8.76 o 
  -3   8   8      183.54      175.98     10.77 o 
  -2   8   8       77.57       62.48      8.55 o 
  -1   8   8      230.77      218.38     16.82 o 
   0   8   8      426.34      378.09     17.17 o 
   1   8   8      229.67      207.53     11.17 o 
   2   8   8       77.71       61.49      5.24 o 
   3   8   8      183.81      220.15      7.61 o 
   4   8   8      160.35      159.62     10.07 o 
   5   8   8       64.51       59.51      3.55 o 
   6   8   8       24.55       21.08      2.19 o 
   7   8   8       39.21       33.84      2.63 o 
   8   8   8        4.22        4.89      0.94 o 
   9   8   8        1.78        0.93      0.54 o 
  -9   9   8       36.23       39.57      2.45 o 
  -8   9   8        8.50        7.19      1.02 o 
  -7   9   8       15.14       14.91      1.64 o 
  -6   9   8       51.84       45.15      2.93 o 
  -5   9   8      155.83      129.03     13.52 o 
  -4   9   8       58.44       61.56      4.00 o 
  -3   9   8       43.05       39.33      2.59 o 
  -2   9   8       27.90       26.07      2.25 o 
  -1   9   8      128.37      133.93      4.17 o 
   0   9   8        3.70        2.34      0.74 o 
   1   9   8      128.30      136.37      6.53 o 
   2   9   8       28.36       30.28      3.09 o 
   3   9   8       42.54       43.43      4.72 o 
   4   9   8       58.21       67.94      4.51 o 
   5   9   8      155.76      160.19      8.73 o 
   6   9   8       52.47       47.40      3.38 o 
   7   9   8       15.06       14.17      1.85 o 
   8   9   8        8.67        7.16      1.11 o 
   9   9   8       36.22       40.34      2.06 o 
  -8  10   8       21.21       24.54      1.70 o 
  -7  10   8       10.21       11.41      1.14 o 
  -6  10   8       42.36       34.94      2.23 o 
  -5  10   8       38.52       35.25      2.60 o 
  -4  10   8        5.48        3.09      0.81 o 
  -3  10   8      122.30      115.01      4.99 o 
  -2  10   8       59.35       53.11      3.46 o 
  -1  10   8      115.68      111.89      4.76 o 
   0  10   8      396.93      414.83     14.51 o 
   1  10   8      116.93      113.59      6.55 o 
   2  10   8       59.83       60.67      7.36 o 
   3  10   8      122.48      142.77     11.35 o 
   4  10   8        5.67        2.18      1.78 o 
   5  10   8       37.96       43.04      4.34 o 
   6  10   8       42.87       36.32      3.75 o 
   7  10   8       10.37       11.16      1.63 o 
   8  10   8       21.26       22.04      1.60 o 
  -7  11   8        7.17        6.18      0.91 o 
  -6  11   8       56.05       58.78      2.65 o 
  -5  11   8        6.88        6.28      1.01 o 
  -4  11   8       42.85       35.18      2.78 o 
  -3  11   8       29.68       28.92      2.08 o 
  -2  11   8      172.70      161.48      6.94 o 
  -1  11   8       17.96       19.41      2.48 o 
   0  11   8        1.96        1.55      0.84 o 
   1  11   8       17.96       21.47      3.05 o 
   2  11   8      171.82      186.38     12.63 o 
   3  11   8       29.61       22.90      4.38 o 
   4  11   8       43.12       44.56      5.09 o 
   5  11   8        7.10       11.03      2.18 o 
   6  11   8       56.02       64.76      3.26 o 
   7  11   8        7.24        5.85      1.09 o 
  -6  12   8        0.62        0.73      0.59 o 
  -5  12   8       32.01       32.92      2.13 o 
  -4  12   8      111.65       99.57      6.50 o 
  -3  12   8        4.08        3.88      1.00 o 
  -2  12   8      124.13      127.00      9.33 o 
  -1  12   8       17.23       12.37      2.76 o 
   0  12   8      192.76      181.43     16.20 o 
   1  12   8       16.97       13.21      3.77 o 
   2  12   8      123.69      131.02      9.76 o 
   3  12   8        4.05        2.11      1.61 o 
   4  12   8      112.71      113.99      6.30 o 
   5  12   8       32.15       40.72      2.93 o 
   6  12   8        0.58       -0.62      0.62 o 
  -4  13   8        5.05        5.15      0.81 o 
  -3  13   8       79.11       84.15      9.99 o 
  -2  13   8       24.45       28.89      2.15 o 
  -1  13   8       42.05       42.24      2.90 o 
   0  13   8        1.44        4.26      1.81 o 
   1  13   8       42.33       48.25      8.61 o 
   2  13   8       24.58       31.10      2.73 o 
   3  13   8       79.49       87.33      4.47 o 
   4  13   8        4.99        8.67      1.29 o 
  -2  14   8       68.52       59.94      4.07 o 
  -1  14   8       27.56       22.78      2.58 o 
   0  14   8       69.72       70.82      3.71 o 
   1  14   8       27.44       28.46      2.42 o 
   2  14   8       68.49       64.17      4.26 o 
   1   0   9     2313.60     2829.00     51.98 o 
   2   0   9      247.83      315.24     10.78 o 
   3   0   9       79.14       73.36      4.43 o 
   4   0   9        5.80        6.12      1.86 o 
   5   0   9        5.84        4.02      1.52 o 
   6   0   9      257.89      269.46     16.05 o 
   7   0   9      423.73      465.53      9.43 o 
   8   0   9      270.31      286.44      5.87 o 
   9   0   9        1.75        2.00      0.49 o 
  10   0   9       10.83        8.84      1.34 o 
  11   0   9        7.12        6.73      0.86 o 
 -11   1   9       27.95       33.26      1.88 o 
 -10   1   9       67.31       67.28      3.50 o 
  -9   1   9       12.02        8.63      1.11 o 
  -8   1   9       90.67       89.65      3.22 o 
  -7   1   9       34.49       31.74      1.86 o 
  -6   1   9      443.96      401.29     20.11 o 
  -5   1   9       62.76       55.26      7.33 o 
  -4   1   9      619.99      668.39     17.41 o 
  -3   1   9      206.73      204.85      7.48 o 
  -2   1   9      957.42     1120.27     18.79 o 
  -1   1   9      324.06      403.08     18.99 o 
   0   1   9      226.27      262.25     12.43 o 
   1   1   9      323.51      422.11     10.89 o 
   2   1   9      955.18     1105.75     34.74 o 
   3   1   9      208.16      204.55      8.62 o 
   4   1   9      621.00      666.40     26.04 o 
   5   1   9       63.24       65.64      6.18 o 
   6   1   9      442.50      451.02     15.98 o 
   7   1   9       34.24       31.80      2.16 o 
   8   1   9       91.12       97.65      3.89 o 
   9   1   9       11.96       10.21      1.33 o 
  10   1   9       67.56       73.80      3.60 o 
  11   1   9       27.81       32.07      2.08 o 
 -11   2   9       11.74       13.35      1.13 o 
 -10   2   9        6.34        7.60      1.08 o 
  -9   2   9      233.19      245.79      5.78 o 
  -8   2   9      166.74      158.97      4.07 o 
  -7   2   9       78.80       86.12      3.57 o 
  -6   2   9      773.89      685.51     20.97 o 
  -5   2   9      212.07      167.99     13.61 o 
  -4   2   9      226.26      220.56     10.14 o 
  -3   2   9       47.49       44.73      3.46 o 
  -2   2   9      258.11      266.76     10.29 o 
  -1   2   9      280.28      285.97     13.07 o 
   0   2   9        5.36        6.03      1.19 o 
   1   2   9      278.99      297.19      9.22 o 
   2   2   9      258.30      270.49      9.41 o 
   3   2   9       48.60       44.44      4.30 o 
   4   2   9      225.79      212.23      9.24 o 
   5   2   9      213.76      184.75     10.63 o 
   6   2   9      774.71      719.91     22.10 o 
   7   2   9       78.81       80.26      3.41 o 
   8   2   9      165.73      154.02      5.30 o 
   9   2   9      233.03      244.52      5.72 o 
  10   2   9        6.41        8.09      0.96 o 
  11   2   9       11.75       11.90      1.17 o 
 -11   3   9       11.92       12.81      1.34 o 
 -10   3   9        3.02        2.63      0.80 o 
  -9   3   9       43.49       39.51      2.30 o 
  -8   3   9      137.39      146.81      4.85 o 
  -7   3   9       57.68       62.05      2.82 o 
  -6   3   9      209.64      184.05     11.48 o 
  -5   3   9       68.70       57.57      4.64 o 
  -4   3   9      138.52      138.79      7.28 o 
  -3   3   9      191.93      213.26      9.45 o 
  -2   3   9      320.49      354.21     11.58 o 
  -1   3   9       20.49       19.64      2.53 o 
   0   3   9      104.57       96.41      5.80 o 
   1   3   9       20.20       23.22      2.92 o 
   2   3   9      318.78      359.85     14.14 o 
   3   3   9      190.77      210.65      8.72 o 
   4   3   9      139.04      137.77      6.83 o 
   5   3   9       69.71       61.45      5.02 o 
   6   3   9      208.57      190.57     10.44 o 
   7   3   9       57.98       58.47      3.43 o 
   8   3   9      137.18      143.35      4.88 o 
   9   3   9       43.33       42.54      2.18 o 
  10   3   9        3.10        3.23      0.50 o 
  11   3   9       11.81       10.58      0.94 o 
 -11   4   9        2.05        0.88      0.58 o 
 -10   4   9        6.37        6.60      1.01 o 
  -9   4   9       30.55       29.03      2.27 o 
  -8   4   9       37.70       32.00      2.34 o 
  -7   4   9       66.34       55.93      3.06 o 
  -6   4   9      335.59      329.25      9.56 o 
  -5   4   9       83.02       75.53      5.60 o 
  -4   4   9      252.10      236.97      9.71 o 
  -3   4   9      134.54      126.23      6.81 o 
  -2   4   9       45.47       42.39      4.39 o 
  -1   4   9      487.70      532.43     21.02 o 
   0   4   9        2.34        1.07      1.95 o 
   1   4   9      491.35      592.75     23.87 o 
   2   4   9       46.56       42.94      3.98 o 
   3   4   9      134.76      133.19      6.99 o 
   4   4   9      251.64      246.23      9.29 o 
   5   4   9       82.72       76.77      7.16 o 
   6   4   9      337.50      353.83     10.51 o 
   7   4   9       65.65       56.48      2.96 o 
   8   4   9       37.55       29.49      2.15 o 
   9   4   9       30.78       29.61      1.89 o 
  10   4   9        6.44        6.74      0.93 o 
  11   4   9        2.04        2.25      0.46 o 
 -10   5   9       20.47       23.33      1.60 o 
  -9   5   9       46.92       43.95      2.67 o 
  -8   5   9        2.34        6.24      1.22 o 
  -7   5   9      110.49       96.29      4.63 o 
  -6   5   9       45.77       43.29      2.48 o 
  -5   5   9      344.79      322.96     17.05 o 
  -4   5   9       67.16       62.99      4.80 o 
  -3   5   9       14.80       15.35      2.84 o 
  -2   5   9       10.58       11.06      2.45 o 
  -1   5   9       61.14       57.53      8.86 o 
   0   5   9      263.52      257.78     15.52 o 
   1   5   9       60.39       49.82      6.33 o 
   2   5   9       10.58        9.07      1.96 o 
   3   5   9       14.43       13.81      2.78 o 
   4   5   9       66.98       64.20      6.58 o 
   5   5   9      345.24      324.16     14.20 o 
   6   5   9       45.95       45.92      2.23 o 
   7   5   9      110.47      101.52      3.99 o 
   8   5   9        2.26        3.37      0.69 o 
   9   5   9       46.72       45.84      2.50 o 
  10   5   9       20.41       22.26      1.53 o 
 -10   6   9       15.62       12.00      1.13 o 
  -9   6   9        6.83        6.19      1.19 o 
  -8   6   9       28.23       25.70      2.53 o 
  -7   6   9       75.33       71.80      4.17 o 
  -6   6   9       90.03       82.14      4.19 o 
  -5   6   9       14.90       17.50      1.46 o 
  -4   6   9       25.34       18.47      3.64 o 
  -3   6   9      122.96      115.03      9.49 o 
  -2   6   9      375.48      334.63     16.62 o 
  -1   6   9      400.48      350.99     20.23 o 
   0   6   9        1.52       -1.65      1.65 o 
   1   6   9      401.32      336.92     16.96 o 
   2   6   9      375.63      350.14     18.98 o 
   3   6   9      123.11      115.31      7.93 o 
   4   6   9       25.26       20.04      3.29 o 
   5   6   9       14.90       15.24      1.74 o 
   6   6   9       89.98       84.16      4.70 o 
   7   6   9       75.09       72.75      3.40 o 
   8   6   9       28.12       25.01      1.95 o 
   9   6   9        6.98        6.01      0.94 o 
  10   6   9       15.62       12.83      1.26 o 
  -9   7   9        2.75        3.16      1.25 o 
  -8   7   9       50.49       46.24      3.24 o 
  -7   7   9        4.43        5.73      1.00 o 
  -6   7   9      202.63      174.87      7.67 o 
  -5   7   9      174.25      140.74      5.82 o 
  -4   7   9      119.16      107.21      4.18 o 
  -3   7   9      161.14      111.60     10.26 o 
  -2   7   9       24.67       18.33      3.40 o 
  -1   7   9      299.08      248.93     16.52 o 
   0   7   9       25.57       18.77      6.27 o 
   1   7   9      299.27      277.64     15.81 o 
   2   7   9       24.05       17.16      3.35 o 
   3   7   9      161.15      126.33      7.35 o 
   4   7   9      118.65      114.24      4.65 o 
   5   7   9      173.29      157.94      5.19 o 
   6   7   9      202.44      180.23      6.22 o 
   7   7   9        4.57        5.65      0.96 o 
   8   7   9       50.39       45.78      2.90 o 
   9   7   9        2.72        3.86      0.92 o 
  -9   8   9       47.10       46.15      3.57 o 
  -8   8   9       11.58       14.13      1.43 o 
  -7   8   9        3.85        3.85      1.11 o 
  -6   8   9       59.13       55.52      3.04 o 
  -5   8   9      185.52      158.18      8.29 o 
  -4   8   9       21.72       25.30      1.95 o 
  -3   8   9       35.49       35.15      2.35 o 
  -2   8   9      123.67      128.26      6.10 o 
  -1   8   9       68.02       57.24      7.01 o 
   0   8   9      193.66      157.03     10.99 o 
   1   8   9       67.33       63.58      7.64 o 
   2   8   9      123.10      127.25      5.66 o 
   3   8   9       35.54       36.61      2.65 o 
   4   8   9       21.65       28.11      2.84 o 
   5   8   9      185.46      171.82      5.38 o 
   6   8   9       59.41       68.16      3.81 o 
   7   8   9        3.81        4.57      1.11 o 
   8   8   9       11.83       12.40      1.30 o 
   9   8   9       46.49       54.74      3.13 o 
  -8   9   9        8.28        8.95      1.29 o 
  -7   9   9        1.86        0.58      0.54 o 
  -6   9   9       14.79       13.21      1.40 o 
  -5   9   9      128.89      122.69      6.41 o 
  -4   9   9      225.12      228.91      7.17 o 
  -3   9   9      170.11      176.53      8.05 o 
  -2   9   9      173.97      175.66      5.92 o 
  -1   9   9       29.25       24.45      2.48 o 
   0   9   9      239.56      237.13      9.99 o 
   1   9   9       28.70       25.93      2.36 o 
   2   9   9      173.71      169.70      7.45 o 
   3   9   9      170.15      208.35     11.01 o 
   4   9   9      225.02      240.01     10.37 o 
   5   9   9      128.90      136.58      5.31 o 
   6   9   9       14.93       13.69      1.66 o 
   7   9   9        1.83        3.02      0.85 o 
   8   9   9        8.28        8.74      1.11 o 
  -8  10   9        1.34        3.03      0.72 o 
  -7  10   9       14.64       14.75      1.24 o 
  -6  10   9        7.09        4.80      1.17 o 
  -5  10   9       26.30       21.34      1.78 o 
  -4  10   9       67.39       63.57      3.37 o 
  -3  10   9      137.21      137.30      5.49 o 
  -2  10   9      361.98      365.36      8.10 o 
  -1  10   9      135.66      132.59      5.41 o 
   0  10   9        5.06        3.45      1.11 o 
   1  10   9      136.24      137.36      7.90 o 
   2  10   9      363.28      390.38     19.08 o 
   3  10   9      135.98      142.10     11.39 o 
   4  10   9       67.11       72.75      5.63 o 
   5  10   9       26.28       23.50      3.16 o 
   6  10   9        6.93        3.60      1.07 o 
   7  10   9       14.46       14.14      1.66 o 
   8  10   9        1.32        1.60      0.54 o 
  -7  11   9       16.03       16.16      1.11 o 
  -6  11   9        5.69        6.05      0.77 o 
  -5  11   9       79.29       77.88      3.97 o 
  -4  11   9       19.36       15.55      1.40 o 
  -3  11   9       72.44       71.40      4.40 o 
  -2  11   9        3.19        2.95      1.12 o 
  -1  11   9       96.85       91.16      5.15 o 
   0  11   9       68.12       65.64      4.80 o 
   1  11   9       97.12       93.88      8.57 o 
   2  11   9        3.13        3.59      2.38 o 
   3  11   9       72.28       75.28      5.62 o 
   4  11   9       19.50       19.77      2.91 o 
   5  11   9       79.24       90.87      5.74 o 
   6  11   9        5.62        8.45      1.20 o 
   7  11   9       15.88       16.75      1.56 o 
  -5  12   9        2.99        1.87      0.64 o 
  -4  12   9       15.77       19.79      1.74 o 
  -3  12   9       26.65       24.84      1.82 o 
  -2  12   9        5.78        2.98      0.79 o 
  -1  12   9      175.15      165.28      6.48 o 
   0  12   9      208.40      208.22     17.12 o 
   1  12   9      173.98      167.23     20.95 o 
   2  12   9        5.84        4.94      1.85 o 
   3  12   9       27.05       23.57      2.91 o 
   4  12   9       15.89       20.86      2.22 o 
   5  12   9        3.12        1.40      0.97 o 
  -4  13   9       11.51        8.81      1.34 o 
  -3  13   9       36.77       34.21      3.37 o 
  -2  13   9       26.15       23.09      1.64 o 
  -1  13   9        0.50        0.97      1.14 o 
   0  13   9        8.27        7.30      1.45 o 
   1  13   9        0.52        0.56      1.84 o 
   2  13   9       26.26       27.28      2.42 o 
   3  13   9       37.28       37.89      3.39 o 
   4  13   9       11.31       10.29      1.19 o 
   0   0  10     1006.69     1161.11     28.72 o 
   1   0  10      214.20      266.13     12.49 o 
   2   0  10      121.25      150.76      7.96 o 
   3   0  10      121.68      113.11      6.73 o 
   4   0  10        2.69        3.95      1.32 o 
   5   0  10       17.74       15.58      3.07 o 
   6   0  10      273.98      248.99     14.53 o 
   7   0  10      131.80      146.04      5.33 o 
   8   0  10       63.94       65.27      3.75 o 
   9   0  10      160.11      158.84      5.03 o 
  10   0  10       32.48       29.54      2.17 o 
  11   0  10       29.26       25.25      2.01 o 
 -11   1  10        0.66        1.29      0.73 o 
 -10   1  10       22.30       24.37      2.04 o 
  -9   1  10      100.61      108.11      3.76 o 
  -8   1  10       86.05       96.44      3.64 o 
  -7   1  10        5.62        3.72      0.69 o 
  -6   1  10      596.82      596.43     22.67 o 
  -5   1  10      302.60      296.51     12.76 o 
  -4   1  10       44.14       46.67      4.56 o 
  -3   1  10       72.18       99.40      5.51 o 
  -2   1  10      121.64      144.09      6.68 o 
  -1   1  10     1170.33     1294.18     67.04 o 
   0   1  10     5847.95     6906.14     81.86 o 
   1   1  10     1167.70     1352.36     44.93 o 
   2   1  10      123.08      143.25     11.94 o 
   3   1  10       72.11       94.86      5.70 o 
   4   1  10       44.35       44.68      4.74 o 
   5   1  10      302.56      292.12     12.67 o 
   6   1  10      597.67      599.08     19.00 o 
   7   1  10        5.52        3.20      0.89 o 
   8   1  10       85.24       94.34      4.43 o 
   9   1  10      100.93      107.51      4.62 o 
  10   1  10       21.95       23.15      1.55 o 
  11   1  10        0.66        1.07      0.81 o 
 -11   2  10        6.65        7.27      1.02 o 
 -10   2  10        2.50        3.23      0.71 o 
  -9   2  10       49.65       46.80      2.26 o 
  -8   2  10      161.70      157.21      4.72 o 
  -7   2  10       21.84       28.02      2.37 o 
  -6   2  10      137.32      113.96      9.95 o 
  -5   2  10       71.42       73.42      6.96 o 
  -4   2  10       64.90       65.95      6.78 o 
  -3   2  10       21.06       22.27      3.15 o 
  -2   2  10      161.87      187.40      9.32 o 
  -1   2  10      882.75      941.33     50.39 o 
   0   2  10      373.05      412.87     27.74 o 
   1   2  10      877.86     1036.90     21.77 o 
   2   2  10      160.36      186.07      8.49 o 
   3   2  10       21.94       26.18      3.25 o 
   4   2  10       64.98       67.54      4.84 o 
   5   2  10       71.50       73.45      6.32 o 
   6   2  10      136.93      128.64      8.73 o 
   7   2  10       21.72       25.39      2.23 o 
   8   2  10      161.62      149.32      4.94 o 
   9   2  10       49.72       50.05      2.75 o 
  10   2  10        2.55        2.00      0.50 o 
  11   2  10        6.67        5.39      1.77 o 
 -10   3  10        1.87        2.37      0.55 o 
  -9   3  10       45.80       46.79      2.40 o 
  -8   3  10      100.67       92.57      4.26 o 
  -7   3  10       24.48       25.40      2.07 o 
  -6   3  10       63.26       59.51      3.99 o 
  -5   3  10      239.67      214.59     12.24 o 
  -4   3  10      229.45      185.94     16.74 o 
  -3   3  10       70.53       70.19      5.52 o 
  -2   3  10      688.04      648.54     50.92 o 
  -1   3  10       42.03       37.54      4.41 o 
   0   3  10      432.38      502.82     18.76 o 
   1   3  10       41.48       37.36      3.88 o 
   2   3  10      689.10      684.22     29.54 o 
   3   3  10       70.91       68.73      5.64 o 
   4   3  10      229.30      193.26      8.48 o 
   5   3  10      241.33      220.28     11.83 o 
   6   3  10       62.77       60.34      3.30 o 
   7   3  10       24.63       22.03      2.40 o 
   8   3  10      101.92       96.18      3.96 o 
   9   3  10       45.78       47.94      2.28 o 
  10   3  10        1.76        1.69      0.67 o 
 -10   4  10       17.33       20.80      1.70 o 
  -9   4  10       22.96       23.63      1.76 o 
  -8   4  10      278.38      269.08     11.37 o 
  -7   4  10       98.28      104.93      5.14 o 
  -6   4  10       94.58       80.91      4.04 o 
  -5   4  10      106.55       86.17      7.68 o 
  -4   4  10       20.97       18.07      3.10 o 
  -3   4  10      317.85      323.60     13.46 o 
  -2   4  10      178.57      180.83      9.51 o 
  -1   4  10      998.00     1069.22     26.56 o 
   0   4  10      456.91      483.91     23.45 o 
   1   4  10     1002.34     1067.98     28.56 o 
   2   4  10      178.05      191.73     10.34 o 
   3   4  10      320.36      335.85     12.94 o 
   4   4  10       21.29       18.60      2.60 o 
   5   4  10      107.13       97.42      7.07 o 
   6   4  10       93.96       79.08      2.98 o 
   7   4  10       98.82      111.15      4.33 o 
   8   4  10      279.11      271.71      6.66 o 
   9   4  10       22.88       25.32      2.14 o 
  10   4  10       17.28       19.77      1.65 o 
 -10   5  10        4.99        5.33      1.03 o 
  -9   5  10       18.71       21.03      1.47 o 
  -8   5  10        5.72        5.47      1.26 o 
  -7   5  10       16.52       16.37      1.67 o 
  -6   5  10      201.24      193.11      6.22 o 
  -5   5  10       27.77       28.17      2.20 o 
  -4   5  10      234.19      207.31     15.28 o 
  -3   5  10      353.31      350.65     27.44 o 
  -2   5  10      351.84      348.53     17.33 o 
  -1   5  10       48.42       41.36      6.33 o 
   0   5  10        0.20        0.53      2.03 o 
   1   5  10       48.48       47.14      6.42 o 
   2   5  10      351.73      345.00     14.19 o 
   3   5  10      352.11      354.11     14.19 o 
   4   5  10      234.89      203.40     12.01 o 
   5   5  10       27.60       28.99      1.76 o 
   6   5  10      201.70      191.01      5.09 o 
   7   5  10       16.54       17.40      1.87 o 
   8   5  10        5.82        4.58      0.82 o 
   9   5  10       18.73       17.59      1.47 o 
  10   5  10        5.04        6.10      0.89 o 
 -10   6  10        1.10        0.36      0.46 o 
  -9   6  10       18.28       16.71      1.48 o 
  -8   6  10       13.68       11.17      1.57 o 
  -7   6  10       20.44       15.13      1.72 o 
  -6   6  10       95.63       76.63      3.96 o 
  -5   6  10       98.34       84.11      4.12 o 
  -4   6  10       20.68       21.48      2.10 o 
  -3   6  10       44.52       24.60      4.80 o 
  -2   6  10       27.55       29.35      5.00 o 
  -1   6  10      158.84      148.81     11.02 o 
   0   6  10      130.84      127.95     10.97 o 
   1   6  10      159.12      140.79     11.13 o 
   2   6  10       27.65       25.25      3.94 o 
   3   6  10       44.55       30.40      4.23 o 
   4   6  10       20.21       20.87      1.85 o 
   5   6  10       98.15       92.31      4.42 o 
   6   6  10       95.34       80.88      4.04 o 
   7   6  10       20.04       18.43      1.66 o 
   8   6  10       13.85       15.56      1.53 o 
   9   6  10       18.59       19.13      1.53 o 
  10   6  10        1.14        2.17      0.81 o 
  -9   7  10        0.17       -0.14      0.97 o 
  -8   7  10       24.31       21.17      2.40 o 
  -7   7  10      141.77      121.61      4.78 o 
  -6   7  10       81.91       76.89      3.52 o 
  -5   7  10        8.41        6.75      1.08 o 
  -4   7  10      135.78      132.13      4.56 o 
  -3   7  10       95.39       85.02      4.37 o 
  -2   7  10       21.10       14.01      3.62 o 
  -1   7  10       89.28       76.32      9.79 o 
   0   7  10      155.34      149.38     12.49 o 
   1   7  10       88.16       85.93      8.88 o 
   2   7  10       21.37       18.72      3.51 o 
   3   7  10       95.76       93.37      3.66 o 
   4   7  10      136.03      144.82      4.39 o 
   5   7  10        8.25        9.19      1.34 o 
   6   7  10       81.79       75.61      3.99 o 
   7   7  10      141.48      122.27      4.86 o 
   8   7  10       24.62       25.10      2.12 o 
   9   7  10        0.17        1.04      0.57 o 
  -9   8  10       16.71       10.90      1.54 o 
  -8   8  10       28.24       25.97      2.88 o 
  -7   8  10        0.27        0.91      0.80 o 
  -6   8  10       75.63       71.37      3.35 o 
  -5   8  10       40.29       40.86      2.34 o 
  -4   8  10       88.85       77.95      3.26 o 
  -3   8  10      178.97      170.37      5.22 o 
  -2   8  10      121.78      119.02      5.45 o 
  -1   8  10      129.25      115.81      4.88 o 
   0   8  10      283.07      294.11      6.78 o 
   1   8  10      128.59      119.68      4.68 o 
   2   8  10      122.57      128.81      5.81 o 
   3   8  10      179.81      184.69      6.11 o 
   4   8  10       89.01       87.72      3.90 o 
   5   8  10       40.28       42.97      2.68 o 
   6   8  10       75.22       81.00      3.60 o 
   7   8  10        0.24        0.52      0.61 o 
   8   8  10       28.21       26.19      2.02 o 
   9   8  10       16.96       14.90      1.50 o 
  -8   9  10       23.32       24.96      2.46 o 
  -7   9  10       11.06        9.34      1.52 o 
  -6   9  10        1.31        0.29      0.60 o 
  -5   9  10       84.06       81.61      3.49 o 
  -4   9  10       40.17       36.36      2.23 o 
  -3   9  10      168.65      165.56      5.01 o 
  -2   9  10      127.66      124.64      5.10 o 
  -1   9  10      188.13      194.26      6.13 o 
   0   9  10       17.16       16.33      1.85 o 
   1   9  10      188.72      197.54      6.84 o 
   2   9  10      127.54      136.05      5.65 o 
   3   9  10      166.99      174.22      7.19 o 
   4   9  10       40.05       39.15      2.59 o 
   5   9  10       83.93       79.10      5.95 o 
   6   9  10        1.33        1.02      0.88 o 
   7   9  10       11.12        9.25      1.27 o 
   8   9  10       23.31       26.56      2.12 o 
  -7  10  10        7.17        7.45      0.84 o 
  -6  10  10        8.52       11.21      1.16 o 
  -5  10  10       84.14       82.02      3.33 o 
  -4  10  10       59.01       54.56      2.64 o 
  -3  10  10       28.77       26.81      1.99 o 
  -2  10  10       53.83       53.19      2.81 o 
  -1  10  10      194.29      185.89      6.39 o 
   0  10  10       13.04       16.32      1.88 o 
   1  10  10      196.65      188.65      8.34 o 
   2  10  10       54.03       52.89      4.64 o 
   3  10  10       28.86       37.38      5.91 o 
   4  10  10       59.36       60.25      5.07 o 
   5  10  10       84.26       81.45      5.72 o 
   6  10  10        8.57       10.28      1.55 o 
   7  10  10        7.15        9.07      1.32 o 
  -6  11  10       10.53        8.08      0.99 o 
  -5  11  10        7.60        7.43      1.12 o 
  -4  11  10        0.14        0.87      0.62 o 
  -3  11  10       15.66       15.88      1.49 o 
  -2  11  10       44.10       39.22      2.58 o 
  -1  11  10       48.84       51.23      2.98 o 
   0  11  10       78.96       65.84      3.91 o 
   1  11  10       48.87       48.82      4.66 o 
   2  11  10       44.01       39.70      5.33 o 
   3  11  10       15.55       18.58      2.40 o 
   4  11  10        0.13        0.48      1.09 o 
   5  11  10        7.39        7.86      1.60 o 
   6  11  10       10.61       10.78      1.27 o 
  -5  12  10        0.12        0.36      0.51 o 
  -4  12  10       50.94       50.33      2.30 o 
  -3  12  10       24.85       23.41      1.73 o 
  -2  12  10       48.26       41.65      3.13 o 
  -1  12  10       29.14       26.64      2.30 o 
   0  12  10      207.00      220.74     16.50 o 
   1  12  10       29.09       29.74      3.33 o 
   2  12  10       48.23       43.47      3.44 o 
   3  12  10       25.04       23.75      2.41 o 
   4  12  10       50.52       52.75      3.28 o 
   5  12  10        0.14        0.49      0.75 o 
  -3  13  10       22.40       23.51      1.64 o 
  -2  13  10       20.72       23.64      1.94 o 
  -1  13  10       31.35       25.23      2.13 o 
   0  13  10        7.53        4.40      2.04 o 
   1  13  10       31.24       31.68      2.65 o 
   2  13  10       20.84       25.76      1.90 o 
   3  13  10       22.75       26.60      1.66 o 
   1   0  11      111.81      124.37     11.36 o 
   2   0  11      505.68      531.46     15.95 o 
   3   0  11        0.39        1.29      1.22 o 
   4   0  11       33.95       26.02      3.71 o 
   5   0  11        0.00       -0.36      1.32 o 
   6   0  11      154.68      166.97      7.88 o 
   7   0  11      361.84      354.66     12.08 o 
   8   0  11        0.08        2.44      0.84 o 
   9   0  11       20.68       20.64      1.83 o 
  10   0  11      101.49      111.46      3.99 o 
 -10   1  11        4.76        4.15      0.93 o 
  -9   1  11        8.14        9.69      1.01 o 
  -8   1  11       60.27       58.52      2.83 o 
  -7   1  11      184.41      177.66      5.99 o 
  -6   1  11       68.01       58.15      4.67 o 
  -5   1  11       11.79       12.42      2.41 o 
  -4   1  11       52.54       62.83      5.58 o 
  -3   1  11      332.39      364.98     13.04 o 
  -2   1  11      107.62      121.29      7.46 o 
  -1   1  11      480.37      513.35     45.72 o 
   0   1  11      181.10      179.58     10.44 o 
   1   1  11      480.42      543.20     31.95 o 
   2   1  11      108.15      122.51      8.90 o 
   3   1  11      329.95      320.25     31.36 o 
   4   1  11       51.75       56.20      5.50 o 
   5   1  11       11.84       12.73      2.30 o 
   6   1  11       67.38       64.77      3.20 o 
   7   1  11      184.42      182.85      5.48 o 
   8   1  11       59.83       60.08      4.09 o 
   9   1  11        8.25        9.70      1.25 o 
  10   1  11        4.74        4.61      0.94 o 
 -10   2  11        4.48        4.31      0.77 o 
  -9   2  11        9.59        6.75      0.91 o 
  -8   2  11       54.43       54.81      2.99 o 
  -7   2  11      242.29      259.72      7.32 o 
  -6   2  11      265.55      276.70      8.51 o 
  -5   2  11       14.94       14.26      4.04 o 
  -4   2  11      129.54      106.96     13.71 o 
  -3   2  11       88.35       88.80      6.43 o 
  -2   2  11       11.18        8.22      2.02 o 
  -1   2  11       30.00       28.78      3.71 o 
   0   2  11      284.11      303.23     13.52 o 
   1   2  11       30.33       21.38      2.54 o 
   2   2  11       11.06       10.31      2.28 o 
   3   2  11       88.60      100.90      5.91 o 
   4   2  11      131.96      118.10      6.49 o 
   5   2  11       14.93       14.30      3.16 o 
   6   2  11      266.07      280.39      5.61 o 
   7   2  11      242.78      252.48      6.49 o 
   8   2  11       54.20       53.81      3.00 o 
   9   2  11        9.63        8.53      1.36 o 
  10   2  11        4.50        3.17      1.38 o 
 -10   3  11        2.86        3.23      0.69 o 
  -9   3  11        7.38        7.42      1.10 o 
  -8   3  11       86.97       84.50      3.36 o 
  -7   3  11      117.81      134.51      5.37 o 
  -6   3  11       59.06       59.55      3.95 o 
  -5   3  11       28.40       26.77      5.49 o 
  -4   3  11       44.82       39.94      5.46 o 
  -3   3  11      662.91      678.85     19.05 o 
  -2   3  11      561.64      539.58     21.75 o 
  -1   3  11      241.51      251.56     12.25 o 
   0   3  11     2438.27     2399.92    241.59 o 
   1   3  11      240.59      251.95     11.16 o 
   2   3  11      561.14      558.31     22.37 o 
   3   3  11      662.42      641.72     27.61 o 
   4   3  11       44.32       43.69      3.90 o 
   5   3  11       28.07       26.97      3.99 o 
   6   3  11       58.45       59.14      3.01 o 
   7   3  11      117.04      130.76      4.73 o 
   8   3  11       86.38       78.86      3.53 o 
   9   3  11        7.27        8.12      1.11 o 
  10   3  11        2.88        2.45      0.59 o 
 -10   4  11        4.27        4.06      0.64 o 
  -9   4  11        0.38        1.74      0.81 o 
  -8   4  11        5.00        5.16      0.87 o 
  -7   4  11       21.15       19.19      1.91 o 
  -6   4  11       64.19       56.81      3.25 o 
  -5   4  11      216.81      211.14      5.32 o 
  -4   4  11      155.46      148.96     10.92 o 
  -3   4  11      206.71      190.34     14.59 o 
  -2   4  11       44.56       46.58      5.18 o 
  -1   4  11      422.86      402.32     27.74 o 
   0   4  11       54.55       36.79      5.67 o 
   1   4  11      426.32      378.21     18.53 o 
   2   4  11       44.16       46.54      4.82 o 
   3   4  11      207.75      202.93     11.23 o 
   4   4  11      156.47      143.81      8.06 o 
   5   4  11      215.87      211.85      5.07 o 
   6   4  11       64.84       56.96      2.72 o 
   7   4  11       21.36       20.67      2.12 o 
   8   4  11        5.02        5.00      1.16 o 
   9   4  11        0.39        1.14      0.56 o 
  10   4  11        4.22        4.77      0.80 o 
 -10   5  11        8.47        7.24      1.14 o 
  -9   5  11        4.77        3.26      0.73 o 
  -8   5  11      102.62       91.98      4.16 o 
  -7   5  11       79.02       72.67      3.89 o 
  -6   5  11       10.96        9.76      2.35 o 
  -5   5  11      122.72      125.83      4.45 o 
  -4   5  11       71.04       67.65      3.47 o 
  -3   5  11      184.17      155.46     17.38 o 
  -2   5  11      960.59      937.32     40.38 o 
  -1   5  11        7.80        6.33      2.72 o 
   0   5  11      627.75      567.81     23.34 o 
   1   5  11        8.07       10.67      3.00 o 
   2   5  11      958.92      899.27     23.95 o 
   3   5  11      183.41      167.65      9.26 o 
   4   5  11       71.02       75.89      3.47 o 
   5   5  11      122.44      131.58      3.54 o 
   6   5  11       11.10       11.27      1.27 o 
   7   5  11       78.91       71.37      4.33 o 
   8   5  11      103.01      102.69      4.38 o 
   9   5  11        4.69        4.51      0.93 o 
  10   5  11        8.61        7.87      0.93 o 
  -9   6  11        2.24        1.48      0.74 o 
  -8   6  11        4.13        5.05      1.32 o 
  -7   6  11       27.47       28.18      2.35 o 
  -6   6  11       29.57       26.42      2.30 o 
  -5   6  11        4.38        2.59      0.88 o 
  -4   6  11      401.63      369.37     10.72 o 
  -3   6  11       67.93       66.16      2.87 o 
  -2   6  11       57.49       46.22      6.30 o 
  -1   6  11       90.58       91.31      9.05 o 
   0   6  11       31.14       29.36      5.40 o 
   1   6  11       90.18       82.28      8.69 o 
   2   6  11       57.29       51.93      5.89 o 
   3   6  11       66.95       65.73      2.57 o 
   4   6  11      401.56      393.49      7.77 o 
   5   6  11        4.40        2.31      0.77 o 
   6   6  11       29.86       29.99      2.52 o 
   7   6  11       27.65       27.73      2.02 o 
   8   6  11        4.17        7.07      1.07 o 
   9   6  11        2.20        1.67      0.93 o 
  -9   7  11       26.13       26.60      1.98 o 
  -8   7  11       21.93       20.58      2.23 o 
  -7   7  11       18.66       17.01      1.80 o 
  -6   7  11       96.10       85.14      4.14 o 
  -5   7  11       30.20       27.25      2.12 o 
  -4   7  11       56.62       51.13      2.56 o 
  -3   7  11      196.12      178.82      4.97 o 
  -2   7  11      326.81      301.99      9.24 o 
  -1   7  11       44.79       51.16      2.53 o 
   0   7  11       88.06       94.46      4.32 o 
   1   7  11       43.82       47.41      2.32 o 
   2   7  11      326.78      320.26      7.82 o 
   3   7  11      197.50      188.00      5.34 o 
   4   7  11       55.90       53.25      2.96 o 
   5   7  11       29.88       29.40      2.04 o 
   6   7  11       96.09       90.61      3.84 o 
   7   7  11       18.96       20.11      1.72 o 
   8   7  11       21.90       19.68      1.56 o 
   9   7  11       26.16       27.56      1.55 o 
  -8   8  11       12.84       10.33      1.73 o 
  -7   8  11       24.59       24.66      2.21 o 
  -6   8  11       15.47       16.25      1.67 o 
  -5   8  11       90.83       74.11      5.45 o 
  -4   8  11      205.50      180.16      6.90 o 
  -3   8  11      265.02      251.08      9.54 o 
  -2   8  11        2.99        3.87      1.04 o 
  -1   8  11      179.90      187.04      7.95 o 
   0   8  11        3.75        1.75      0.74 o 
   1   8  11      180.82      195.92      6.10 o 
   2   8  11        2.98        2.34      0.95 o 
   3   8  11      264.66      263.80     11.89 o 
   4   8  11      205.61      199.13      5.96 o 
   5   8  11       91.18       87.51      4.05 o 
   6   8  11       15.24       17.73      1.68 o 
   7   8  11       24.73       24.44      1.80 o 
   8   8  11       12.88       10.27      1.19 o 
  -8   9  11        4.06        4.98      1.05 o 
  -7   9  11       27.94       33.31      2.04 o 
  -6   9  11       34.91       35.17      2.35 o 
  -5   9  11       92.41       85.48      3.51 o 
  -4   9  11        7.01        6.46      0.93 o 
  -3   9  11        9.44        9.39      1.22 o 
  -2   9  11      138.53      125.73      5.42 o 
  -1   9  11      228.42      221.34      6.20 o 
   0   9  11      281.58      313.50      8.15 o 
   1   9  11      228.73      240.67      7.52 o 
   2   9  11      136.88      148.87      6.69 o 
   3   9  11        9.32       10.04      1.52 o 
   4   9  11        6.84        7.74      1.36 o 
   5   9  11       92.92       89.99      4.12 o 
   6   9  11       34.68       37.68      2.25 o 
   7   9  11       28.21       31.55      2.42 o 
   8   9  11        4.09        3.66      0.94 o 
  -7  10  11        7.55        6.78      1.37 o 
  -6  10  11       23.75       20.61      1.61 o 
  -5  10  11       13.58       12.37      1.41 o 
  -4  10  11       10.22        9.00      1.09 o 
  -3  10  11      252.08      235.54      8.61 o 
  -2  10  11       82.90       73.27      3.40 o 
  -1  10  11       80.81       79.46      3.79 o 
   0  10  11       73.49       75.11      3.86 o 
   1  10  11       80.38       78.02      4.40 o 
   2  10  11       82.39       74.87      4.16 o 
   3  10  11      252.82      246.35      8.00 o 
   4  10  11       10.27        7.92      2.03 o 
   5  10  11       13.26       14.38      2.41 o 
   6  10  11       23.96       20.21      2.10 o 
   7  10  11        7.53        6.82      1.06 o 
  -6  11  11       43.63       42.46      2.01 o 
  -5  11  11        7.59        7.76      1.07 o 
  -4  11  11        2.13        1.59      0.55 o 
  -3  11  11        4.03        3.37      1.43 o 
  -2  11  11        9.17        8.26      0.95 o 
  -1  11  11       36.08       30.89      2.14 o 
   0  11  11        5.97        6.32      1.62 o 
   1  11  11       36.27       36.48      3.15 o 
   2  11  11        9.05       10.05      2.11 o 
   3  11  11        4.04        2.82      1.02 o 
   4  11  11        2.07        1.99      1.31 o 
   5  11  11        7.69        9.66      1.44 o 
   6  11  11       43.57       42.23      2.14 o 
  -4  12  11       39.30       34.83      1.76 o 
  -3  12  11       73.29       70.77      3.07 o 
  -2  12  11       21.99       19.74      1.59 o 
  -1  12  11       18.99       21.22      1.79 o 
   0  12  11       23.36       25.88      2.55 o 
   1  12  11       18.85       19.60      2.27 o 
   2  12  11       22.02       20.35      1.97 o 
   3  12  11       72.57       72.87      4.90 o 
   4  12  11       39.73       36.33      2.54 o 
  -2  13  11       11.37        9.26      1.03 o 
  -1  13  11       20.17       18.53      2.00 o 
   0  13  11       70.81       62.32      3.57 o 
   1  13  11       20.20       20.62      1.56 o 
   2  13  11       11.28        9.76      0.99 o 
   0   0  12      157.36      128.19      9.93 o 
   1   0  12      208.57      196.52     21.77 o 
   2   0  12        1.63        2.81      1.58 o 
   3   0  12        1.69        0.77      1.22 o 
   4   0  12       20.38       14.14      3.58 o 
   5   0  12      313.11      318.31      8.93 o 
   6   0  12      209.60      214.46      8.42 o 
   7   0  12        2.36        0.70      0.90 o 
   8   0  12       15.54       17.09      1.63 o 
   9   0  12      232.90      246.81      6.77 o 
  10   0  12       15.77       16.67      1.49 o 
 -10   1  12       18.19       19.23      2.02 o 
  -9   1  12        0.62        1.65      0.63 o 
  -8   1  12       34.49       33.36      2.35 o 
  -7   1  12      116.53      115.57      4.82 o 
  -6   1  12      211.59      220.86     10.61 o 
  -5   1  12       58.85       58.07      3.42 o 
  -4   1  12      755.48      796.09     29.01 o 
  -3   1  12      442.47      467.93     16.08 o 
  -2   1  12      130.18      160.12      9.26 o 
  -1   1  12      533.02      617.22     16.64 o 
   0   1  12       86.32       82.46      8.09 o 
   1   1  12      531.28      610.06     19.73 o 
   2   1  12      129.55      162.43      7.63 o 
   3   1  12      439.94      453.10     15.97 o 
   4   1  12      755.57      734.75     18.56 o 
   5   1  12       58.59       55.97      3.01 o 
   6   1  12      210.26      214.82      5.71 o 
   7   1  12      115.82      121.10      5.10 o 
   8   1  12       34.82       32.30      2.98 o 
   9   1  12        0.64        1.49      0.70 o 
  10   1  12       18.14       21.30      2.00 o 
 -10   2  12       10.39       10.12      1.23 o 
  -9   2  12        6.93        7.68      1.10 o 
  -8   2  12       20.98       21.41      1.74 o 
  -7   2  12       25.05       21.92      2.12 o 
  -6   2  12      206.96      209.66      7.66 o 
  -5   2  12      422.44      464.25     11.03 o 
  -4   2  12       77.60       66.92     10.60 o 
  -3   2  12      228.04      234.91     11.11 o 
  -2   2  12      245.87      277.03     12.14 o 
  -1   2  12      112.04      132.23     17.72 o 
   0   2  12       29.73       32.58      3.52 o 
   1   2  12      113.85      142.63      8.71 o 
   2   2  12      247.62      265.87     11.87 o 
   3   2  12      226.91      218.04      9.19 o 
   4   2  12       76.69       76.54      5.92 o 
   5   2  12      424.16      454.59     10.67 o 
   6   2  12      208.05      201.67      5.23 o 
   7   2  12       25.25       24.05      2.23 o 
   8   2  12       20.67       18.08      1.92 o 
   9   2  12        6.92        5.92      1.12 o 
  10   2  12       10.42       11.97      1.44 o 
 -10   3  12       10.19        9.92      1.00 o 
  -9   3  12        5.28        4.66      0.78 o 
  -8   3  12       20.11       18.30      1.93 o 
  -7   3  12      246.77      245.84      9.48 o 
  -6   3  12       81.70       83.50      6.80 o 
  -5   3  12      247.13      251.64      8.20 o 
  -4   3  12      116.85       92.50     12.09 o 
  -3   3  12      388.78      361.98     19.96 o 
  -2   3  12      690.83      740.85     33.81 o 
  -1   3  12      100.31      110.06     11.60 o 
   0   3  12      513.30      590.64     25.65 o 
   1   3  12      101.87      115.29      7.93 o 
   2   3  12      689.17      662.01     24.53 o 
   3   3  12      390.37      394.52     12.36 o 
   4   3  12      117.05      107.30      6.40 o 
   5   3  12      248.36      255.54      5.42 o 
   6   3  12       81.47       86.34      3.74 o 
   7   3  12      246.25      254.54      7.44 o 
   8   3  12       19.89       15.89      1.78 o 
   9   3  12        5.12        4.47      0.97 o 
  10   3  12       10.41       12.48      1.24 o 
 -10   4  12        3.24        4.16      0.74 o 
  -9   4  12        5.25        5.43      0.79 o 
  -8   4  12       71.22       54.87      3.38 o 
  -7   4  12       93.75       61.98      5.73 o 
  -6   4  12      136.27      124.35      5.42 o 
  -5   4  12      136.09      142.67      6.50 o 
  -4   4  12      349.33      337.39     17.24 o 
  -3   4  12      180.63      178.96     12.38 o 
  -2   4  12      146.93      158.86     11.52 o 
  -1   4  12       28.49       24.58      4.96 o 
   0   4  12      324.88      313.72     19.33 o 
   1   4  12       29.34       27.17      3.86 o 
   2   4  12      146.27      136.82      8.52 o 
   3   4  12      181.40      160.55     10.32 o 
   4   4  12      348.43      336.84      7.26 o 
   5   4  12      135.64      145.15      4.42 o 
   6   4  12      136.12      134.25      4.29 o 
   7   4  12       92.76       92.45      4.41 o 
   8   4  12       71.08       69.16      5.29 o 
   9   4  12        5.32        4.97      0.82 o 
  10   4  12        3.36        3.27      0.68 o 
  -9   5  12       12.35       10.13      1.47 o 
  -8   5  12       51.79       41.55      2.84 o 
  -7   5  12       16.30       10.85      1.42 o 
  -6   5  12      183.11      163.57      9.68 o 
  -5   5  12       80.24       82.45      3.71 o 
  -4   5  12      171.64      159.92      6.63 o 
  -3   5  12        0.25        0.74      0.77 o 
  -2   5  12      155.78      134.56     13.04 o 
  -1   5  12      304.19      296.04     20.71 o 
   0   5  12      308.00      279.68     16.50 o 
   1   5  12      302.99      283.77     13.94 o 
   2   5  12      156.15      129.21      8.50 o 
   3   5  12        0.27       -0.46      0.62 o 
   4   5  12      170.82      162.25      3.94 o 
   5   5  12       80.65       79.16      2.74 o 
   6   5  12      182.68      169.23      4.77 o 
   7   5  12       16.77       14.27      3.29 o 
   8   5  12       51.81       47.03      2.89 o 
   9   5  12       12.28       11.91      1.32 o 
  -9   6  12        8.82        8.46      1.10 o 
  -8   6  12       18.04       18.00      2.16 o 
  -7   6  12        1.13        0.88      0.84 o 
  -6   6  12       52.10       51.79      3.22 o 
  -5   6  12       69.82       70.56      3.42 o 
  -4   6  12      114.54      115.44      4.39 o 
  -3   6  12      280.66      265.25      6.75 o 
  -2   6  12      924.85      900.30     26.72 o 
  -1   6  12       45.39       42.06      2.79 o 
   0   6  12       76.32       66.92      8.31 o 
   1   6  12       45.37       42.91      2.25 o 
   2   6  12      924.02      915.83     14.10 o 
   3   6  12      279.15      277.99      5.67 o 
   4   6  12      115.28      116.67      3.60 o 
   5   6  12       70.62       73.13      3.50 o 
   6   6  12       52.06       51.77      3.20 o 
   7   6  12        1.13        1.12      0.92 o 
   8   6  12       17.76       16.60      1.63 o 
   9   6  12        8.75        7.46      0.83 o 
  -8   7  12       10.14       11.32      1.62 o 
  -7   7  12       23.94       19.60      1.97 o 
  -6   7  12       72.82       74.18      3.75 o 
  -5   7  12       45.94       44.33      2.70 o 
  -4   7  12      206.52      195.33      6.54 o 
  -3   7  12      275.27      232.18     13.67 o 
  -2   7  12       98.36       90.18      5.50 o 
  -1   7  12      151.50      152.42      4.19 o 
   0   7  12       13.23       10.90      1.36 o 
   1   7  12      149.84      152.03      4.30 o 
   2   7  12       98.66       97.47      3.41 o 
   3   7  12      274.11      253.43      8.30 o 
   4   7  12      206.02      201.87      5.98 o 
   5   7  12       46.06       46.61      2.58 o 
   6   7  12       72.43       71.88      3.35 o 
   7   7  12       23.55       19.56      1.56 o 
   8   7  12       10.10       11.75      1.15 o 
  -8   8  12       18.57       25.16      2.43 o 
  -7   8  12        2.94        3.38      0.97 o 
  -6   8  12        2.89        1.28      0.91 o 
  -5   8  12       23.35       20.00      1.89 o 
  -4   8  12       50.67       46.68      3.05 o 
  -3   8  12       78.19       84.61      3.73 o 
  -2   8  12      161.06      156.17      4.38 o 
  -1   8  12      258.86      266.58     14.00 o 
   0   8  12        1.99       -0.01      0.69 o 
   1   8  12      258.67      270.09      6.88 o 
   2   8  12      160.29      161.38      5.63 o 
   3   8  12       78.88       84.55      4.42 o 
   4   8  12       51.07       51.92      3.02 o 
   5   8  12       23.23       22.33      1.87 o 
   6   8  12        3.06        2.34      0.65 o 
   7   8  12        2.89        2.22      0.63 o 
   8   8  12       18.55       23.57      1.41 o 
  -7   9  12        5.58        3.50      0.89 o 
  -6   9  12       15.97       19.61      2.11 o 
  -5   9  12       41.32       34.61      2.38 o 
  -4   9  12        7.42        5.52      1.11 o 
  -3   9  12       13.65       13.06      1.68 o 
  -2   9  12        6.87        5.60      0.87 o 
  -1   9  12      153.98      159.06      4.56 o 
   0   9  12      122.69      126.39      4.48 o 
   1   9  12      153.27      152.68      5.45 o 
   2   9  12        6.71        7.04      1.19 o 
   3   9  12       13.86       16.00      1.68 o 
   4   9  12        7.43        4.46      0.92 o 
   5   9  12       41.17       36.57      2.98 o 
   6   9  12       16.05       19.30      1.85 o 
   7   9  12        5.56        7.45      1.41 o 
  -6  10  12        5.84        3.63      1.01 o 
  -5  10  12        4.06        5.82      0.98 o 
  -4  10  12       44.80       46.26      2.22 o 
  -3  10  12       18.97       15.61      1.53 o 
  -2  10  12       16.29       14.42      1.39 o 
  -1  10  12      120.38      112.49      4.05 o 
   0  10  12        0.68        0.48      0.96 o 
   1  10  12      120.42      117.22      4.99 o 
   2  10  12       16.11       13.88      1.52 o 
   3  10  12       18.82       14.05      1.42 o 
   4  10  12       44.82       47.99      2.93 o 
   5  10  12        4.12        4.55      0.91 o 
   6  10  12        5.71        2.87      0.95 o 
  -5  11  12       28.30       29.57      1.74 o 
  -4  11  12        7.44        6.79      1.18 o 
  -3  11  12       38.19       29.94      2.00 o 
  -2  11  12       37.93       37.53      2.99 o 
  -1  11  12        4.20        2.04      0.86 o 
   0  11  12       96.76       84.09      6.72 o 
   1  11  12        4.22        4.03      1.40 o 
   2  11  12       37.67       40.23      2.74 o 
   3  11  12       37.87       30.28      2.30 o 
   4  11  12        7.56        6.92      1.45 o 
   5  11  12       28.11       31.07      2.29 o 
  -3  12  12       34.85       34.64      2.69 o 
  -2  12  12        7.69        8.57      1.64 o 
  -1  12  12        8.51        7.07      1.09 o 
   0  12  12        0.64        1.98      0.72 o 
   1  12  12        8.38        9.32      1.46 o 
   2  12  12        7.83        7.04      1.06 o 
   3  12  12       35.06       35.72      2.16 o 
   1   0  13        1.84        1.15      1.32 o 
   2   0  13        8.65        5.29      2.96 o 
   3   0  13      259.51      266.63     15.36 o 
   4   0  13       38.72       40.30      5.91 o 
   5   0  13        0.12        1.00      0.93 o 
   6   0  13       48.51       48.01      3.14 o 
   7   0  13       21.89       21.52      2.28 o 
   8   0  13       75.05       80.34      3.55 o 
   9   0  13        1.18        0.58      1.15 o 
  10   0  13       67.52       80.23      2.97 o 
 -10   1  13       16.37       18.64      1.56 o 
  -9   1  13       15.01       15.43      1.40 o 
  -8   1  13       14.56       12.71      1.43 o 
  -7   1  13       86.64       97.30      4.60 o 
  -6   1  13       47.25       47.83      3.85 o 
  -5   1  13      594.35      604.41     11.76 o 
  -4   1  13       26.31       28.37      4.18 o 
  -3   1  13       86.48       78.24     10.00 o 
  -2   1  13       94.70       99.24      7.14 o 
  -1   1  13       20.93       23.91      4.22 o 
   0   1  13       70.06       70.98      9.62 o 
   1   1  13       20.66       30.24      3.27 o 
   2   1  13       94.91       93.93      6.16 o 
   3   1  13       86.23       81.97      6.18 o 
   4   1  13       25.76       29.40      3.81 o 
   5   1  13      593.96      599.25     14.09 o 
   6   1  13       46.36       43.38      2.47 o 
   7   1  13       86.89       94.23      4.46 o 
   8   1  13       14.32       11.66      1.50 o 
   9   1  13       15.06       15.12      1.60 o 
  10   1  13       16.40       19.83      1.77 o 
 -10   2  13       46.70       47.54      2.10 o 
  -9   2  13        0.87        1.90      0.64 o 
  -8   2  13       11.98       14.01      1.51 o 
  -7   2  13       10.46       10.93      1.51 o 
  -6   2  13       54.89       60.19      8.98 o 
  -5   2  13      304.44      311.96     14.15 o 
  -4   2  13      864.12      828.36     62.20 o 
  -3   2  13      666.37      668.64     20.17 o 
  -2   2  13        5.02        4.32      2.22 o 
  -1   2  13      371.49      377.03     16.16 o 
   0   2  13      266.64      227.48     29.23 o 
   1   2  13      371.39      363.71     41.50 o 
   2   2  13        5.13        5.08      1.81 o 
   3   2  13      667.27      641.82     20.11 o 
   4   2  13      867.38      858.93     15.65 o 
   5   2  13      303.05      302.98      6.49 o 
   6   2  13       54.54       58.21      2.85 o 
   7   2  13       10.14       10.48      1.28 o 
   8   2  13       12.02       12.49      1.57 o 
   9   2  13        0.85        1.03      0.96 o 
  10   2  13       46.53       50.27      2.71 o 
  -9   3  13       29.74       27.82      1.69 o 
  -8   3  13        6.11        4.54      0.99 o 
  -7   3  13       30.07       27.68      2.56 o 
  -6   3  13       16.37       14.03      2.71 o 
  -5   3  13       87.78       92.86      5.51 o 
  -4   3  13       88.27       84.97      5.13 o 
  -3   3  13       14.98       10.65      2.55 o 
  -2   3  13      459.18      469.99     20.40 o 
  -1   3  13       36.89       39.73      8.45 o 
   0   3  13       20.79       23.30      4.10 o 
   1   3  13       37.07       30.74      4.55 o 
   2   3  13      461.72      407.30     27.02 o 
   3   3  13       15.12        8.38      1.95 o 
   4   3  13       88.43       85.15      3.03 o 
   5   3  13       88.15       94.31      3.34 o 
   6   3  13       16.35       16.14      1.49 o 
   7   3  13       29.83       33.03      2.31 o 
   8   3  13        6.14        7.82      1.35 o 
   9   3  13       29.75       31.77      2.21 o 
  -9   4  13        2.49        1.65      0.58 o 
  -8   4  13        2.86        4.08      0.74 o 
  -7   4  13       60.33       53.91      3.04 o 
  -6   4  13       67.62       60.08      4.44 o 
  -5   4  13       55.51       56.01      4.15 o 
  -4   4  13      364.76      357.81     21.38 o 
  -3   4  13       28.68       28.22      1.80 o 
  -2   4  13      389.72      371.34     24.43 o 
  -1   4  13       72.02       76.57     17.84 o 
   0   4  13        1.33       -0.57      1.91 o 
   1   4  13       72.02       71.91      8.43 o 
   2   4  13      389.36      345.62     15.86 o 
   3   4  13       27.97       27.21      1.65 o 
   4   4  13      365.56      368.65      6.77 o 
   5   4  13       55.60       63.56      2.53 o 
   6   4  13       66.87       66.75      3.36 o 
   7   4  13       59.87       59.22      3.01 o 
   8   4  13        2.79        6.28      1.63 o 
   9   4  13        2.52        2.54      0.68 o 
  -9   5  13       14.36       10.40      1.00 o 
  -8   5  13        4.75        3.96      0.82 o 
  -7   5  13       76.01       69.15      3.98 o 
  -6   5  13       36.78       42.86      3.73 o 
  -5   5  13      193.83      193.93      5.74 o 
  -4   5  13       70.03       70.22      3.32 o 
  -3   5  13      228.31      229.89      8.05 o 
  -2   5  13      205.75      202.56      5.58 o 
  -1   5  13       66.65       72.16      2.78 o 
   0   5  13       68.29       61.77      3.03 o 
   1   5  13       67.18       68.01      3.65 o 
   2   5  13      206.05      206.49      5.01 o 
   3   5  13      228.60      232.11      4.46 o 
   4   5  13       70.18       73.07      2.52 o 
   5   5  13      192.51      184.89      4.37 o 
   6   5  13       36.44       42.94      3.79 o 
   7   5  13       76.17       81.02      5.57 o 
   8   5  13        4.70        5.47      1.04 o 
   9   5  13       14.24       13.91      1.10 o 
  -8   6  13        7.24        7.24      1.33 o 
  -7   6  13        8.00        8.58      1.53 o 
  -6   6  13       24.33       22.64      2.68 o 
  -5   6  13      157.78      156.51      5.08 o 
  -4   6  13       51.55       53.68      3.04 o 
  -3   6  13       21.46       20.86      1.67 o 
  -2   6  13      357.95      349.29     13.01 o 
  -1   6  13      259.66      265.59      5.71 o 
   0   6  13        0.01        0.57      0.60 o 
   1   6  13      261.34      267.26      5.21 o 
   2   6  13      360.49      359.73      6.22 o 
   3   6  13       21.99       19.18      1.47 o 
   4   6  13       51.54       51.05      2.47 o 
   5   6  13      157.30      162.59      5.23 o 
   6   6  13       24.75       24.19      1.77 o 
   7   6  13        7.94        8.80      1.02 o 
   8   6  13        7.38        9.40      1.04 o 
  -8   7  13       17.60       18.37      1.74 o 
  -7   7  13       12.07        9.43      1.49 o 
  -6   7  13       17.32       15.43      1.62 o 
  -5   7  13      114.88      120.61      4.92 o 
  -4   7  13      176.34      156.96      6.46 o 
  -3   7  13      155.77      157.14      5.62 o 
  -2   7  13      117.98      118.50      3.68 o 
  -1   7  13      271.77      277.94      7.68 o 
   0   7  13      718.48      701.17     18.27 o 
   1   7  13      273.02      276.39      6.50 o 
   2   7  13      117.67      126.56      4.13 o 
   3   7  13      155.18      172.57      6.25 o 
   4   7  13      175.49      167.76      5.38 o 
   5   7  13      114.61      118.18      3.99 o 
   6   7  13       17.80       14.39      1.42 o 
   7   7  13       12.03        9.05      1.05 o 
   8   7  13       17.34       18.91      1.49 o 
  -7   8  13       17.19       21.49      2.38 o 
  -6   8  13       26.21       26.56      1.98 o 
  -5   8  13       77.23       81.54      4.19 o 
  -4   8  13       16.28       14.28      1.73 o 
  -3   8  13       72.35       71.72      3.99 o 
  -2   8  13       95.87       90.25      3.95 o 
  -1   8  13       92.95       93.82      3.54 o 
   0   8  13        6.18        7.03      1.24 o 
   1   8  13       92.89       93.23      3.85 o 
   2   8  13       95.57       98.11      4.76 o 
   3   8  13       72.38       73.99      4.07 o 
   4   8  13       16.15       14.82      1.82 o 
   5   8  13       77.74       83.13      4.51 o 
   6   8  13       25.97       27.84      1.85 o 
   7   8  13       17.20       21.76      1.46 o 
  -6   9  13        7.50        7.92      1.18 o 
  -5   9  13       23.00       22.56      2.21 o 
  -4   9  13       16.34       15.37      2.03 o 
  -3   9  13        8.35        8.43      1.17 o 
  -2   9  13       19.22       15.54      1.35 o 
  -1   9  13      101.75      100.19      3.63 o 
   0   9  13        0.51        1.22      0.72 o 
   1   9  13      102.94      107.46      5.24 o 
   2   9  13       19.50       18.58      1.83 o 
   3   9  13        8.15        9.01      0.99 o 
   4   9  13       16.28       16.74      1.77 o 
   5   9  13       23.01       22.16      2.20 o 
   6   9  13        7.48        6.96      1.15 o 
  -5  10  13       55.33       52.17      3.24 o 
  -4  10  13       44.29       44.53      2.56 o 
  -3  10  13       33.44       31.41      2.05 o 
  -2  10  13       50.70       47.37      2.56 o 
  -1  10  13       18.45       17.27      1.74 o 
   0  10  13      130.02      130.20      5.03 o 
   1  10  13       18.38       16.91      1.73 o 
   2  10  13       51.21       51.64      2.88 o 
   3  10  13       33.45       33.50      2.04 o 
   4  10  13       44.46       44.73      2.65 o 
   5  10  13       55.08       55.82      3.05 o 
  -4  11  13       17.98       12.64      1.55 o 
  -3  11  13       30.39       28.60      1.89 o 
  -2  11  13       23.02       22.82      1.79 o 
  -1  11  13       10.74       10.06      1.42 o 
   0  11  13       45.18       36.75      2.61 o 
   1  11  13       10.97       11.57      1.82 o 
   2  11  13       23.10       23.25      1.77 o 
   3  11  13       30.39       27.47      1.78 o 
   4  11  13       17.88       12.46      1.78 o 
  -2  12  13       16.38       18.77      2.32 o 
  -1  12  13        5.46        2.98      0.85 o 
   0  12  13        8.05        6.56      1.00 o 
   1  12  13        5.52        6.97      1.10 o 
   2  12  13       15.96       17.73      1.98 o 
   0   0  14       60.04       54.40     12.35 o 
   1   0  14       11.76        8.46      3.05 o 
   2   0  14       31.36       25.85      3.18 o 
   3   0  14      289.90      321.38     10.15 o 
   4   0  14       37.77       35.37      2.62 o 
   5   0  14       43.68       39.25      2.82 o 
   6   0  14      234.04      248.39      9.53 o 
   7   0  14       50.07       49.31      3.21 o 
   8   0  14        5.30        3.27      0.71 o 
   9   0  14       13.39       11.76      1.33 o 
  -9   1  14       20.82       22.08      1.47 o 
  -8   1  14        6.42        9.03      1.19 o 
  -7   1  14       33.43       32.50      2.59 o 
  -6   1  14      116.94      122.32      6.12 o 
  -5   1  14      616.33      654.34     15.94 o 
  -4   1  14      432.12      434.54     32.10 o 
  -3   1  14      223.10      230.06      9.12 o 
  -2   1  14       41.22       49.94      6.05 o 
  -1   1  14       33.56       39.75      8.03 o 
   0   1  14        1.25       -0.19      3.78 o 
   1   1  14       34.01       36.71      5.03 o 
   2   1  14       40.77       45.19      4.33 o 
   3   1  14      220.89      237.61      5.97 o 
   4   1  14      433.31      444.80      9.43 o 
   5   1  14      618.36      634.46     23.02 o 
   6   1  14      117.34      114.68      4.41 o 
   7   1  14       33.96       33.05      2.26 o 
   8   1  14        6.59        8.99      1.14 o 
   9   1  14       20.63       20.14      1.96 o 
  -9   2  14       14.39       15.13      1.11 o 
  -8   2  14        2.13        1.48      0.92 o 
  -7   2  14       36.44       34.37      2.45 o 
  -6   2  14      178.49      180.31      9.34 o 
  -5   2  14       91.51       88.07      4.48 o 
  -4   2  14      191.74      187.55     13.07 o 
  -3   2  14       14.14       14.69      1.85 o 
  -2   2  14      452.02      480.95     20.95 o 
  -1   2  14       44.56       46.22     12.36 o 
   0   2  14      110.11       97.74      9.74 o 
   1   2  14       45.01       33.07      5.54 o 
   2   2  14      455.28      434.40     28.74 o 
   3   2  14       14.39       12.03      1.15 o 
   4   2  14      190.09      192.92      5.80 o 
   5   2  14       91.85       89.77      3.29 o 
   6   2  14      177.69      184.44      5.09 o 
   7   2  14       36.43       34.66      2.09 o 
   8   2  14        2.13        1.75      0.76 o 
   9   2  14       14.26       16.10      2.22 o 
  -9   3  14       21.50       20.66      1.35 o 
  -8   3  14       30.29       31.14      2.17 o 
  -7   3  14       62.61       59.98      3.20 o 
  -6   3  14       78.30       69.10      4.84 o 
  -5   3  14        0.98        2.47      0.85 o 
  -4   3  14        1.32        1.48      1.28 o 
  -3   3  14      804.08      799.68     38.17 o 
  -2   3  14      112.34      119.26      3.84 o 
  -1   3  14       89.04       76.92      8.53 o 
   0   3  14       10.32        4.99      2.00 o 
   1   3  14       90.46       76.14      7.62 o 
   2   3  14      112.56      115.30      5.44 o 
   3   3  14      803.80      814.20     29.09 o 
   4   3  14        1.51        1.57      0.74 o 
   5   3  14        1.03        2.10      0.70 o 
   6   3  14       79.17       77.55      3.25 o 
   7   3  14       62.71       62.86      3.10 o 
   8   3  14       30.33       31.03      2.71 o 
   9   3  14       21.81       26.00      2.16 o 
  -9   4  14       15.29       13.95      1.01 o 
  -8   4  14       53.18       44.11      2.47 o 
  -7   4  14      128.13      130.17      5.23 o 
  -6   4  14        6.13        5.84      1.23 o 
  -5   4  14      157.98      152.54      7.08 o 
  -4   4  14      459.61      434.60     26.61 o 
  -3   4  14      857.19      863.46     38.28 o 
  -2   4  14       22.92       24.02      1.56 o 
  -1   4  14      186.30      176.03      9.90 o 
   0   4  14      152.32      172.00      4.87 o 
   1   4  14      185.62      181.52      4.97 o 
   2   4  14       23.06       23.55      1.62 o 
   3   4  14      859.57      875.90     23.00 o 
   4   4  14      460.09      460.57     10.94 o 
   5   4  14      158.14      162.62      4.44 o 
   6   4  14        6.25        5.73      0.96 o 
   7   4  14      128.51      140.69      5.19 o 
   8   4  14       53.70       60.36      3.11 o 
   9   4  14       15.46       13.65      1.76 o 
  -8   5  14       84.88       76.80      3.64 o 
  -7   5  14       43.06       48.89      3.11 o 
  -6   5  14       91.01       81.84      6.38 o 
  -5   5  14       55.30       47.21      3.97 o 
  -4   5  14       59.10       58.98      3.18 o 
  -3   5  14        2.91        3.88      0.97 o 
  -2   5  14       16.30       15.84      1.80 o 
  -1   5  14      274.38      280.20      8.79 o 
   0   5  14      480.10      471.78      8.37 o 
   1   5  14      275.47      279.41      5.48 o 
   2   5  14       15.95       16.77      1.39 o 
   3   5  14        3.03        2.37      1.01 o 
   4   5  14       59.77       61.07      2.56 o 
   5   5  14       54.93       48.87      2.65 o 
   6   5  14       91.49       94.77      6.16 o 
   7   5  14       42.95       48.98      2.86 o 
   8   5  14       84.90       86.17      2.75 o 
  -8   6  14       19.34       17.96      1.51 o 
  -7   6  14        9.79        8.78      1.31 o 
  -6   6  14        4.55        3.53      1.60 o 
  -5   6  14       44.81       45.44      2.87 o 
  -4   6  14       17.17       17.67      1.70 o 
  -3   6  14       25.67       24.66      2.03 o 
  -2   6  14      350.43      356.97      7.32 o 
  -1   6  14      677.13      666.54     17.07 o 
   0   6  14      155.02      151.87      5.24 o 
   1   6  14      679.61      674.64     12.42 o 
   2   6  14      351.05      360.73      6.46 o 
   3   6  14       26.30       25.52      1.78 o 
   4   6  14       17.00       16.77      1.41 o 
   5   6  14       45.22       44.22      2.38 o 
   6   6  14        4.60        5.89      0.97 o 
   7   6  14        9.90        6.74      0.91 o 
   8   6  14       19.32       19.89      1.50 o 
  -7   7  14        7.38       10.08      2.72 o 
  -6   7  14       25.96       24.18      3.26 o 
  -5   7  14       27.87       27.91      2.60 o 
  -4   7  14       16.21       16.36      1.64 o 
  -3   7  14       39.56       41.11      2.58 o 
  -2   7  14      214.86      223.47      6.00 o 
  -1   7  14      293.46      294.60      7.27 o 
   0   7  14       26.74       21.84      1.74 o 
   1   7  14      291.33      284.82      6.14 o 
   2   7  14      215.67      224.82      5.08 o 
   3   7  14       39.30       36.95      2.07 o 
   4   7  14       16.68       13.56      1.44 o 
   5   7  14       27.91       28.36      2.00 o 
   6   7  14       25.92       25.56      1.97 o 
   7   7  14        7.45        8.23      1.05 o 
  -7   8  14       11.88       10.95      1.67 o 
  -6   8  14        4.80        5.26      1.18 o 
  -5   8  14       19.86       21.14      1.69 o 
  -4   8  14       92.43       91.85      4.09 o 
  -3   8  14       15.35       18.16      1.89 o 
  -2   8  14      109.51      105.67      5.04 o 
  -1   8  14      222.99      221.53      5.03 o 
   0   8  14      132.28      129.50      4.47 o 
   1   8  14      223.61      223.40      5.87 o 
   2   8  14      109.60      109.19      4.04 o 
   3   8  14       15.61       19.75      1.82 o 
   4   8  14       93.17       99.78      4.34 o 
   5   8  14       19.71       23.89      2.27 o 
   6   8  14        4.64        4.30      0.85 o 
   7   8  14       11.73       10.24      1.23 o 
  -6   9  14       15.23       15.88      1.60 o 
  -5   9  14        0.80        2.88      1.01 o 
  -4   9  14       24.59       22.18      1.67 o 
  -3   9  14       79.25       79.39      3.33 o 
  -2   9  14      197.55      190.32      9.33 o 
  -1   9  14      123.99      114.37      4.07 o 
   0   9  14       86.85       87.94      3.96 o 
   1   9  14      124.41      119.90      4.62 o 
   2   9  14      197.94      186.64      5.01 o 
   3   9  14       79.64       84.89      3.20 o 
   4   9  14       24.63       23.41      1.92 o 
   5   9  14        0.81        0.94      0.67 o 
   6   9  14       14.99       16.53      1.50 o 
  -5  10  14        2.00        0.06      0.78 o 
  -4  10  14       22.67       26.03      1.86 o 
  -3  10  14       16.51       15.03      1.51 o 
  -2  10  14        6.06        7.68      1.21 o 
  -1  10  14       18.13       19.50      1.93 o 
   0  10  14       12.09       14.75      1.82 o 
   1  10  14       18.12       19.80      1.74 o 
   2  10  14        5.90        8.65      1.03 o 
   3  10  14       16.88       15.39      1.63 o 
   4  10  14       22.75       22.02      1.73 o 
   5  10  14        1.89        2.26      0.47 o 
  -3  11  14        3.36        2.53      0.65 o 
  -2  11  14       74.24       71.94      3.72 o 
  -1  11  14       44.16       41.92      2.90 o 
   0  11  14        0.68        0.04      0.90 o 
   1  11  14       44.37       45.06      3.11 o 
   2  11  14       74.46       78.50      3.34 o 
   3  11  14        3.29        2.96      0.91 o 
   1   0  15       49.50       44.85      2.44 o 
   2   0  15        0.25       -0.65      1.24 o 
   3   0  15       89.25      107.20      4.63 o 
   4   0  15      203.49      207.34      6.50 o 
   5   0  15      108.81      113.16      5.01 o 
   6   0  15      131.86      137.58      4.79 o 
   7   0  15        1.10        2.98      0.74 o 
   8   0  15       16.27       15.75      1.42 o 
   9   0  15        0.10        0.78      0.54 o 
  -9   1  15       24.98       27.89      1.49 o 
  -8   1  15        8.18        8.48      1.03 o 
  -7   1  15       24.23       22.97      1.95 o 
  -6   1  15       74.30       77.72      4.05 o 
  -5   1  15      367.73      374.74      9.58 o 
  -4   1  15      602.51      594.48     46.58 o 
  -3   1  15      367.54      371.57     23.41 o 
  -2   1  15      103.05      112.56      4.43 o 
  -1   1  15       22.25       24.21      2.15 o 
   0   1  15       24.98       29.99      1.99 o 
   1   1  15       22.21       23.17      1.86 o 
   2   1  15      102.98      108.05      5.63 o 
   3   1  15      365.75      390.24      8.82 o 
   4   1  15      604.39      620.39     11.91 o 
   5   1  15      370.25      370.46      9.96 o 
   6   1  15       75.04       77.60      3.59 o 
   7   1  15       23.75       22.99      1.83 o 
   8   1  15        8.11        5.59      0.83 o 
   9   1  15       25.04       29.86      2.01 o 
  -9   2  15        1.87        1.89      0.65 o 
  -8   2  15       41.26       45.09      2.22 o 
  -7   2  15        4.61        4.92      0.89 o 
  -6   2  15       73.67       78.91      5.47 o 
  -5   2  15      118.35      126.08      5.97 o 
  -4   2  15      168.65      185.24      6.40 o 
  -3   2  15      141.61      132.25     14.41 o 
  -2   2  15      392.57      397.88      9.73 o 
  -1   2  15      244.96      264.99      7.26 o 
   0   2  15       18.63       15.43      1.40 o 
   1   2  15      244.02      247.09     11.15 o 
   2   2  15      392.48      382.99     16.27 o 
   3   2  15      141.61      136.17      4.21 o 
   4   2  15      168.08      171.09      4.88 o 
   5   2  15      117.20      137.62      4.41 o 
   6   2  15       73.95       78.10      3.54 o 
   7   2  15        4.59        5.28      0.93 o 
   8   2  15       41.24       45.80      2.75 o 
   9   2  15        1.83        0.48      0.61 o 
  -8   3  15       10.29        8.73      1.11 o 
  -7   3  15       36.09       30.88      2.21 o 
  -6   3  15      167.37      158.09      8.13 o 
  -5   3  15      122.87      127.30      5.53 o 
  -4   3  15      150.79      144.86      5.92 o 
  -3   3  15      202.20      200.00      9.30 o 
  -2   3  15      317.15      302.92      6.88 o 
  -1   3  15      114.61      127.63      4.90 o 
   0   3  15      310.55      309.23      7.95 o 
   1   3  15      113.12      126.76      4.00 o 
   2   3  15      317.51      292.49     14.03 o 
   3   3  15      201.68      192.55      5.96 o 
   4   3  15      151.18      152.58      4.70 o 
   5   3  15      123.30      133.73      3.96 o 
   6   3  15      166.62      167.83      5.12 o 
   7   3  15       35.82       35.14      2.99 o 
   8   3  15       10.32       11.09      1.99 o 
  -8   4  15       29.64       26.77      1.71 o 
  -7   4  15       45.28       48.54      2.66 o 
  -6   4  15       92.25       92.95      5.39 o 
  -5   4  15        2.43        1.29      0.92 o 
  -4   4  15      114.65      108.84      5.09 o 
  -3   4  15      161.33      165.03      5.68 o 
  -2   4  15      635.60      669.65     13.70 o 
  -1   4  15      133.55      133.42      4.29 o 
   0   4  15      355.23      329.85      8.07 o 
   1   4  15      132.86      129.06      4.39 o 
   2   4  15      635.14      632.15      9.59 o 
   3   4  15      162.31      168.58      5.00 o 
   4   4  15      115.51      115.28      3.77 o 
   5   4  15        2.50        2.21      0.70 o 
   6   4  15       93.51       95.86      5.08 o 
   7   4  15       45.46       54.58      6.22 o 
   8   4  15       29.60       30.11      2.04 o 
  -8   5  15        5.79        5.30      0.94 o 
  -7   5  15       28.48       26.80      2.17 o 
  -6   5  15       72.02       68.34      4.40 o 
  -5   5  15       11.73       10.42      1.65 o 
  -4   5  15       25.30       27.40      2.33 o 
  -3   5  15      174.57      182.05      5.91 o 
  -2   5  15       44.89       45.07      2.86 o 
  -1   5  15       64.58       67.59      3.37 o 
   0   5  15        0.85       -0.16      0.57 o 
   1   5  15       65.20       69.42      2.53 o 
   2   5  15       44.71       46.17      2.44 o 
   3   5  15      175.13      184.38      4.77 o 
   4   5  15       24.73       25.02      1.72 o 
   5   5  15       11.65        9.75      1.20 o 
   6   5  15       72.58       75.40      5.24 o 
   7   5  15       28.83       28.33      2.48 o 
   8   5  15        5.78        7.48      1.01 o 
  -7   6  15       41.94       38.33      2.64 o 
  -6   6  15       12.16       10.25      1.83 o 
  -5   6  15        6.11        5.80      1.22 o 
  -4   6  15        5.49        4.64      1.18 o 
  -3   6  15       72.16       83.92      4.23 o 
  -2   6  15      198.02      192.52      6.05 o 
  -1   6  15      305.51      279.53      8.19 o 
   0   6  15      355.63      345.13      6.79 o 
   1   6  15      306.12      298.21      5.55 o 
   2   6  15      199.14      192.14      4.97 o 
   3   6  15       71.29       82.80      3.41 o 
   4   6  15        5.58        4.61      0.93 o 
   5   6  15        6.09        4.66      0.83 o 
   6   6  15       12.22       10.15      1.52 o 
   7   6  15       41.65       40.37      2.27 o 
  -7   7  15       25.54       26.31      2.10 o 
  -6   7  15        1.14        1.31      1.27 o 
  -5   7  15       50.64       52.39      3.62 o 
  -4   7  15        5.94        4.60      0.86 o 
  -3   7  15       33.61       33.53      2.29 o 
  -2   7  15       98.11       98.92      4.25 o 
  -1   7  15       61.62       62.15      3.37 o 
   0   7  15        8.25        8.41      1.09 o 
   1   7  15       61.57       60.18      2.81 o 
   2   7  15       98.57       99.33      3.27 o 
   3   7  15       33.26       34.57      1.97 o 
   4   7  15        5.84        4.59      0.86 o 
   5   7  15       51.21       54.75      4.29 o 
   6   7  15        1.12        0.92      0.47 o 
   7   7  15       25.50       27.77      1.97 o 
  -6   8  15        2.67        4.53      1.01 o 
  -5   8  15        1.31        3.90      1.03 o 
  -4   8  15        5.48        5.93      1.49 o 
  -3   8  15       14.40       16.22      1.93 o 
  -2   8  15       79.68       82.00      3.74 o 
  -1   8  15      398.10      383.17      7.48 o 
   0   8  15        3.28        3.72      0.94 o 
   1   8  15      397.15      389.23      7.55 o 
   2   8  15       80.11       87.14      3.46 o 
   3   8  15       14.34       16.31      1.56 o 
   4   8  15        5.41        7.05      1.18 o 
   5   8  15        1.25        1.76      0.75 o 
   6   8  15        2.72        1.64      0.66 o 
  -5   9  15       24.20       20.89      2.36 o 
  -4   9  15       25.88       26.02      2.04 o 
  -3   9  15       35.43       31.09      2.18 o 
  -2   9  15       83.21       79.76      3.93 o 
  -1   9  15        0.42       -0.48      0.79 o 
   0   9  15       38.48       37.94      2.57 o 
   1   9  15        0.40       -0.26      0.93 o 
   2   9  15       83.17       86.33      2.97 o 
   3   9  15       36.15       34.06      1.90 o 
   4   9  15       26.04       26.67      1.91 o 
   5   9  15       23.97       23.19      1.54 o 
  -4  10  15       35.27       33.65      2.78 o 
  -3  10  15        5.62        3.25      1.01 o 
  -2  10  15       20.21       18.25      2.01 o 
  -1  10  15       45.10       41.51      2.60 o 
   0  10  15       49.84       50.62      3.34 o 
   1  10  15       45.15       44.23      2.42 o 
   2  10  15       19.91       19.67      1.44 o 
   3  10  15        5.59        6.32      0.95 o 
   4  10  15       35.67       35.06      2.24 o 
  -1  11  15       55.01       49.23      3.61 o 
   0  11  15       83.37       90.75      4.85 o 
   1  11  15       55.06       52.77      2.91 o 
   0   0  16       35.71       41.55      3.09 o 
   1   0  16       66.95       68.85      3.01 o 
   2   0  16      316.71      315.71      7.86 o 
   3   0  16       12.54       15.89      1.85 o 
   4   0  16      960.72     1040.97     21.25 o 
   5   0  16       89.55       94.35      4.52 o 
   6   0  16        2.63        2.76      0.93 o 
   7   0  16        6.30        6.20      0.82 o 
   8   0  16        0.56        0.09      0.48 o 
  -8   1  16       20.33       17.37      1.31 o 
  -7   1  16       10.33       10.88      1.18 o 
  -6   1  16       66.31       66.82      2.99 o 
  -5   1  16        4.23        4.48      1.23 o 
  -4   1  16      346.37      350.67      8.91 o 
  -3   1  16      378.84      363.73      9.11 o 
  -2   1  16      365.65      374.50     10.78 o 
  -1   1  16       39.77       41.41      2.41 o 
   0   1  16       10.16       13.52      1.30 o 
   1   1  16       39.47       37.75      2.49 o 
   2   1  16      363.59      377.22      8.67 o 
   3   1  16      380.09      368.07     10.35 o 
   4   1  16      347.19      354.06      7.30 o 
   5   1  16        4.31        5.70      1.09 o 
   6   1  16       66.36       69.71      3.28 o 
   7   1  16       10.21       10.43      1.23 o 
   8   1  16       19.99       17.98      1.31 o 
  -8   2  16        5.11        2.70      0.58 o 
  -7   2  16       34.46       38.60      2.09 o 
  -6   2  16       48.91       46.92      2.69 o 
  -5   2  16      186.79      190.00      6.56 o 
  -4   2  16       35.81       36.96      2.82 o 
  -3   2  16       80.93       81.15      6.00 o 
  -2   2  16      292.55      287.32      8.47 o 
  -1   2  16        6.43        6.86      1.09 o 
   0   2  16      554.04      544.97     12.12 o 
   1   2  16        6.21        6.84      1.01 o 
   2   2  16      289.84      283.44     12.64 o 
   3   2  16       79.96       81.11      3.36 o 
   4   2  16       35.86       39.09      2.16 o 
   5   2  16      187.14      200.84      4.78 o 
   6   2  16       49.36       49.38      2.74 o 
   7   2  16       34.28       39.20      2.24 o 
   8   2  16        5.17        4.37      0.81 o 
  -8   3  16        4.62        2.23      0.47 o 
  -7   3  16        7.77        7.63      1.01 o 
  -6   3  16       18.80       17.87      1.90 o 
  -5   3  16      367.80      369.01      9.13 o 
  -4   3  16       74.58       75.33      4.77 o 
  -3   3  16       54.74       56.74      4.06 o 
  -2   3  16       29.58       34.55      3.11 o 
  -1   3  16        2.58        1.18      0.81 o 
   0   3  16      216.71      221.07      6.95 o 
   1   3  16        2.45        2.29      0.63 o 
   2   3  16       29.85       29.92      2.26 o 
   3   3  16       54.85       52.66      2.75 o 
   4   3  16       74.93       73.34      3.03 o 
   5   3  16      367.05      374.90      6.10 o 
   6   3  16       18.36       18.20      1.52 o 
   7   3  16        7.75        9.82      1.14 o 
   8   3  16        4.51        3.45      0.82 o 
  -8   4  16        5.48        5.67      0.83 o 
  -7   4  16        3.28        2.66      0.64 o 
  -6   4  16       74.90       69.36      4.30 o 
  -5   4  16       27.45       25.58      2.37 o 
  -4   4  16        8.65       10.51      1.68 o 
  -3   4  16      291.36      288.66      9.25 o 
  -2   4  16       88.78       91.57      3.98 o 
  -1   4  16      227.97      224.27      5.89 o 
   0   4  16      268.98      290.94      8.59 o 
   1   4  16      226.75      227.45      6.50 o 
   2   4  16       88.01       84.21      3.25 o 
   3   4  16      291.83      293.50      6.56 o 
   4   4  16        8.56       10.48      1.11 o 
   5   4  16       27.83       26.90      1.75 o 
   6   4  16       74.57       74.59      3.47 o 
   7   4  16        3.39        5.71      1.50 o 
   8   4  16        5.61        7.22      0.92 o 
  -7   5  16       15.30       10.94      1.31 o 
  -6   5  16       15.93       18.09      2.14 o 
  -5   5  16        6.64        4.78      1.14 o 
  -4   5  16      100.97      101.66      5.30 o 
  -3   5  16       12.94       11.99      1.39 o 
  -2   5  16       52.53       61.61      3.37 o 
  -1   5  16       28.34       30.61      2.39 o 
   0   5  16       33.60       31.81      2.07 o 
   1   5  16       27.92       30.12      1.78 o 
   2   5  16       52.02       58.90      2.51 o 
   3   5  16       13.04       14.41      1.27 o 
   4   5  16      100.89      105.62      3.77 o 
   5   5  16        6.72        5.69      0.90 o 
   6   5  16       16.14       16.84      2.37 o 
   7   5  16       15.40       10.44      1.36 o 
  -7   6  16       71.94       75.10      2.90 o 
  -6   6  16       14.38       17.08      2.32 o 
  -5   6  16       52.65       51.15      4.25 o 
  -4   6  16       12.60       13.77      1.66 o 
  -3   6  16       93.25       84.47      4.34 o 
  -2   6  16       12.04       12.46      1.50 o 
  -1   6  16      131.48      133.52      5.20 o 
   0   6  16      323.78      319.72     14.19 o 
   1   6  16      130.47      131.35      4.15 o 
   2   6  16       11.94       11.74      1.23 o 
   3   6  16       93.26       87.42      3.41 o 
   4   6  16       12.30       14.52      1.35 o 
   5   6  16       53.07       57.68      4.41 o 
   6   6  16       14.24       16.84      1.77 o 
   7   6  16       71.48       79.64      3.33 o 
  -6   7  16       31.73       34.65      2.03 o 
  -5   7  16       27.56       25.24      2.30 o 
  -4   7  16       37.83       33.40      2.38 o 
  -3   7  16       22.80       20.84      2.11 o 
  -2   7  16      171.27      163.87      5.94 o 
  -1   7  16       52.03       52.52      2.78 o 
   0   7  16       16.64       16.01      1.52 o 
   1   7  16       52.16       55.44      2.83 o 
   2   7  16      170.25      177.37      4.93 o 
   3   7  16       22.50       21.61      1.79 o 
   4   7  16       37.51       38.18      2.25 o 
   5   7  16       27.44       29.76      2.30 o 
   6   7  16       31.67       36.77      2.85 o 
  -5   8  16       31.64       32.02      2.98 o 
  -4   8  16       11.72       10.41      1.96 o 
  -3   8  16       63.56       64.49      3.45 o 
  -2   8  16       84.27       83.87      3.54 o 
  -1   8  16       20.77       20.02      2.04 o 
   0   8  16       52.88       50.90      2.84 o 
   1   8  16       21.01       19.40      1.82 o 
   2   8  16       83.80       84.27      4.04 o 
   3   8  16       63.34       63.86      2.85 o 
   4   8  16       11.98       11.04      1.24 o 
   5   8  16       31.61       35.37      2.36 o 
  -4   9  16       16.32       16.12      1.64 o 
  -3   9  16       18.24       19.57      1.73 o 
  -2   9  16        8.65        7.44      1.20 o 
  -1   9  16        6.09        7.71      1.46 o 
   0   9  16      416.11      405.63      9.91 o 
   1   9  16        6.02        7.88      0.96 o 
   2   9  16        8.85        8.08      0.93 o 
   3   9  16       18.18       18.05      1.39 o 
   4   9  16       16.43       15.23      1.31 o 
  -2  10  16       14.03       12.42      1.26 o 
  -1  10  16      123.49      118.91      4.58 o 
   0  10  16       13.80       15.67      1.69 o 
   1  10  16      123.04      120.87      3.91 o 
   2  10  16       13.97       13.41      2.16 o 
   1   0  17       76.77       80.53      3.61 o 
   2   0  17      396.67      405.72      9.32 o 
   3   0  17       25.54       30.94      2.54 o 
   4   0  17      132.61      132.20      4.72 o 
   5   0  17      228.86      238.89      6.92 o 
   6   0  17        1.22        0.15      0.83 o 
   7   0  17       16.96       21.28      1.40 o 
   8   0  17        4.76        5.77      0.55 o 
  -7   1  17       91.20       92.93      2.75 o 
  -6   1  17       83.46       87.08      4.56 o 
  -5   1  17        5.46        2.12      0.81 o 
  -4   1  17        9.70       10.32      1.51 o 
  -3   1  17        4.09        1.79      1.16 o 
  -2   1  17      206.38      205.46      6.49 o 
  -1   1  17       33.13       39.73      2.58 o 
   0   1  17        5.62        2.46      0.93 o 
   1   1  17       33.22       38.66      2.78 o 
   2   1  17      206.41      209.61      6.03 o 
   3   1  17        3.85        1.60      0.72 o 
   4   1  17        9.47        8.50      1.16 o 
   5   1  17        5.43        2.86      0.93 o 
   6   1  17       83.45       87.78      3.13 o 
   7   1  17       90.51       96.43      2.93 o 
  -7   2  17       16.56       15.68      1.20 o 
  -6   2  17       33.31       31.58      2.14 o 
  -5   2  17      221.05      239.00      9.78 o 
  -4   2  17       86.81       87.75      5.05 o 
  -3   2  17       24.92       30.87      2.98 o 
  -2   2  17       23.13       20.17      2.31 o 
  -1   2  17      337.21      343.29      8.85 o 
   0   2  17       23.99       21.63      2.13 o 
   1   2  17      335.27      344.06      9.37 o 
   2   2  17       23.21       22.04      1.75 o 
   3   2  17       24.99       26.71      1.90 o 
   4   2  17       86.03       84.62      3.01 o 
   5   2  17      222.22      231.69      4.94 o 
   6   2  17       33.51       34.39      1.95 o 
   7   2  17       16.32       16.99      1.37 o 
  -7   3  17       30.51       29.95      1.84 o 
  -6   3  17       74.90       67.26      3.18 o 
  -5   3  17       20.00       24.56      2.24 o 
  -4   3  17      131.51      130.05      6.00 o 
  -3   3  17       44.37       41.40      3.39 o 
  -2   3  17       42.42       40.94      2.94 o 
  -1   3  17      159.53      165.90      8.11 o 
   0   3  17      142.20      148.34      5.02 o 
   1   3  17      160.02      160.74      4.81 o 
   2   3  17       42.54       41.90      2.27 o 
   3   3  17       44.19       43.97      2.28 o 
   4   3  17      131.40      133.90      3.88 o 
   5   3  17       20.30       22.99      1.54 o 
   6   3  17       75.18       74.70      2.79 o 
   7   3  17       30.46       30.97      2.22 o 
  -7   4  17        1.84        2.44      0.67 o 
  -6   4  17       12.57       13.52      1.72 o 
  -5   4  17       23.12       28.53      2.35 o 
  -4   4  17        1.47        1.77      0.87 o 
  -3   4  17       41.65       37.39      3.17 o 
  -2   4  17       15.96       14.97      1.69 o 
  -1   4  17       46.47       48.36      2.86 o 
   0   4  17       13.60        9.83      1.11 o 
   1   4  17       46.52       45.12      2.19 o 
   2   4  17       16.01       14.62      1.33 o 
   3   4  17       41.41       39.29      2.18 o 
   4   4  17        1.39        1.79      0.78 o 
   5   4  17       22.73       28.76      2.02 o 
   6   4  17       12.35       12.42      1.55 o 
   7   4  17        1.84        3.68      0.88 o 
  -6   5  17        4.99        3.03      0.82 o 
  -5   5  17        4.42        4.13      1.23 o 
  -4   5  17       34.47       30.08      2.40 o 
  -3   5  17       21.61       22.41      2.06 o 
  -2   5  17       19.96       20.12      2.34 o 
  -1   5  17       32.15       27.86      2.25 o 
   0   5  17       12.37       12.42      1.30 o 
   1   5  17       32.20       28.67      1.77 o 
   2   5  17       20.27       18.33      1.40 o 
   3   5  17       21.51       22.66      1.64 o 
   4   5  17       34.16       35.45      2.31 o 
   5   5  17        4.23        6.87      1.33 o 
   6   5  17        5.10        5.75      1.15 o 
  -6   6  17       70.70       70.32      2.90 o 
  -5   6  17        5.08        3.31      0.96 o 
  -4   6  17       86.78       92.22      3.95 o 
  -3   6  17       12.45       12.48      1.88 o 
  -2   6  17       83.13       90.25      4.30 o 
  -1   6  17       34.95       34.15      2.19 o 
   0   6  17       14.20       12.71      1.42 o 
   1   6  17       35.17       37.23      2.26 o 
   2   6  17       83.39       87.37      3.38 o 
   3   6  17       12.14       13.65      1.22 o 
   4   6  17       86.32       95.26      3.18 o 
   5   6  17        5.09        3.09      0.97 o 
   6   6  17       70.23       75.13      2.90 o 
  -5   7  17       40.05       38.90      2.49 o 
  -4   7  17       64.66       68.70      3.73 o 
  -3   7  17       25.04       25.10      2.38 o 
  -2   7  17        4.80        4.29      1.10 o 
  -1   7  17       21.86       22.82      2.13 o 
   0   7  17        0.10        0.74      0.73 o 
   1   7  17       21.80       26.44      1.89 o 
   2   7  17        4.88        2.91      0.84 o 
   3   7  17       24.84       24.22      2.00 o 
   4   7  17       64.31       69.63      3.17 o 
   5   7  17       39.64       41.00      2.57 o 
  -4   8  17       32.11       35.75      2.48 o 
  -3   8  17        1.99        1.97      1.10 o 
  -2   8  17       54.05       50.98      2.91 o 
  -1   8  17       57.38       58.52      3.16 o 
   0   8  17       21.59       19.83      1.68 o 
   1   8  17       56.31       60.61      2.87 o 
   2   8  17       54.09       57.32      3.00 o 
   3   8  17        1.97        2.59      0.83 o 
   4   8  17       31.77       39.13      2.45 o 
  -3   9  17        0.78        0.63      0.67 o 
  -2   9  17       24.91       23.67      2.06 o 
  -1   9  17       90.48       94.72      4.28 o 
   0   9  17      104.46      107.47      3.77 o 
   1   9  17       90.67       95.73      2.84 o 
   2   9  17       24.43       26.42      1.58 o 
   3   9  17        0.69        1.37      0.60 o 
   0   0  18       10.38        8.83      2.03 o 
   1   0  18      218.37      207.34      5.73 o 
   2   0  18        2.40        1.12      0.64 o 
   3   0  18        6.79       10.35      1.57 o 
   4   0  18       21.56       20.34      1.76 o 
   5   0  18        2.04        2.19      0.63 o 
   6   0  18       54.90       52.15      2.50 o 
   7   0  18       18.78       22.84      1.33 o 
  -7   1  18        3.33        3.23      0.56 o 
  -6   1  18        4.22        3.66      0.68 o 
  -5   1  18       10.22       10.04      1.34 o 
  -4   1  18      130.82      137.99      5.12 o 
  -3   1  18        4.81        4.65      1.32 o 
  -2   1  18      143.96      153.50      4.95 o 
  -1   1  18       16.42       20.95      2.02 o 
   0   1  18       32.64       32.87      2.62 o 
   1   1  18       16.12       21.75      1.93 o 
   2   1  18      143.50      155.14      5.09 o 
   3   1  18        4.88        5.11      0.84 o 
   4   1  18      130.19      132.94      4.65 o 
   5   1  18       10.03        9.15      0.95 o 
   6   1  18        4.19        4.45      0.69 o 
   7   1  18        3.22        3.56      0.57 o 
  -7   2  18       40.93       43.10      3.11 o 
  -6   2  18       15.16       12.56      1.13 o 
  -5   2  18        2.61        1.28      0.74 o 
  -4   2  18       16.55       14.03      1.86 o 
  -3   2  18       43.97       39.93      3.24 o 
  -2   2  18       64.71       65.73      4.24 o 
  -1   2  18       39.50       36.61      3.15 o 
   0   2  18        4.96        5.51      1.17 o 
   1   2  18       39.70       41.14      2.65 o 
   2   2  18       65.09       61.02      3.20 o 
   3   2  18       44.32       40.67      2.40 o 
   4   2  18       16.62       12.52      1.15 o 
   5   2  18        2.60        2.57      0.54 o 
   6   2  18       15.10       15.70      1.11 o 
   7   2  18       41.21       45.24      1.89 o 
  -6   3  18       23.51       21.81      1.49 o 
  -5   3  18       69.80       63.84      4.58 o 
  -4   3  18       54.77       55.30      3.65 o 
  -3   3  18        4.22        3.36      0.77 o 
  -2   3  18       23.65       23.81      2.16 o 
  -1   3  18       21.10       17.99      2.00 o 
   0   3  18      348.62      362.22     11.63 o 
   1   3  18       21.39       19.37      1.51 o 
   2   3  18       23.97       23.36      1.66 o 
   3   3  18        4.29        4.27      0.77 o 
   4   3  18       54.59       55.93      2.39 o 
   5   3  18       70.45       65.51      2.63 o 
   6   3  18       23.57       26.72      1.63 o 
  -6   4  18       33.26       35.85      1.89 o 
  -5   4  18       21.97       19.74      2.04 o 
  -4   4  18       18.21       18.66      1.84 o 
  -3   4  18       13.70       14.39      1.94 o 
  -2   4  18       34.85       30.69      2.44 o 
  -1   4  18       20.92       22.61      2.10 o 
   0   4  18        1.63        1.61      0.61 o 
   1   4  18       20.95       23.01      1.76 o 
   2   4  18       35.37       33.96      1.98 o 
   3   4  18       13.82       15.99      1.36 o 
   4   4  18       18.13       21.57      1.51 o 
   5   4  18       22.28       23.61      1.71 o 
   6   4  18       33.24       38.62      1.90 o 
  -6   5  18        0.07       -0.36      0.36 o 
  -5   5  18       18.76       17.19      1.80 o 
  -4   5  18        9.58        7.72      1.12 o 
  -3   5  18       20.55       21.49      1.93 o 
  -2   5  18       78.98       78.27      4.43 o 
  -1   5  18        7.97        6.23      1.00 o 
   0   5  18       12.10       16.19      1.62 o 
   1   5  18        7.90        8.75      1.21 o 
   2   5  18       78.86       74.29      3.39 o 
   3   5  18       20.50       21.71      1.65 o 
   4   5  18        9.49       10.11      1.08 o 
   5   5  18       18.93       17.84      1.53 o 
   6   5  18        0.06        0.37      0.70 o 
  -5   6  18       25.77       23.61      1.92 o 
  -4   6  18       13.32       12.28      1.28 o 
  -3   6  18       11.98       15.58      1.90 o 
  -2   6  18        0.39        1.78      0.94 o 
  -1   6  18       31.15       34.61      2.52 o 
   0   6  18       10.90        9.94      1.31 o 
   1   6  18       31.06       32.78      2.21 o 
   2   6  18        0.43        1.04      0.81 o 
   3   6  18       11.83       14.85      1.37 o 
   4   6  18       13.06       13.18      1.35 o 
   5   6  18       25.89       26.65      2.08 o 
  -4   7  18        3.21        2.54      0.83 o 
  -3   7  18       21.47       17.58      1.57 o 
  -2   7  18       12.04       11.39      1.59 o 
  -1   7  18        6.21        5.72      1.43 o 
   0   7  18        5.58        7.10      1.11 o 
   1   7  18        6.13        7.95      1.23 o 
   2   7  18       11.89       11.73      1.38 o 
   3   7  18       21.80       22.29      1.75 o 
   4   7  18        3.16        3.09      0.75 o 
  -3   8  18        1.47        0.52      0.48 o 
  -2   8  18       42.34       39.11      2.91 o 
  -1   8  18       15.28       16.11      1.69 o 
   0   8  18       10.04        7.65      1.23 o 
   1   8  18       15.13       18.17      1.59 o 
   2   8  18       42.31       40.35      2.23 o 
   3   8  18        1.50        1.77      0.54 o 
   1   0  19        1.16        2.26      0.64 o 
   2   0  19       38.96       33.01      2.54 o 
   3   0  19        3.67        2.86      0.90 o 
   4   0  19       37.69       37.83      2.49 o 
   5   0  19       62.33       65.52      2.90 o 
   6   0  19       19.37       18.80      1.29 o 
  -6   1  19        2.05        1.76      0.44 o 
  -5   1  19       36.93       35.31      2.09 o 
  -4   1  19        4.15        3.93      0.80 o 
  -3   1  19       24.55       23.58      1.85 o 
  -2   1  19       11.37        7.05      1.39 o 
  -1   1  19       22.76       30.67      2.75 o 
   0   1  19      187.85      186.52      6.14 o 
   1   1  19       23.02       34.06      3.01 o 
   2   1  19       11.62        9.71      1.30 o 
   3   1  19       24.61       22.32      1.63 o 
   4   1  19        4.22        3.39      0.60 o 
   5   1  19       36.69       39.36      2.12 o 
   6   1  19        1.97        2.20      0.52 o 
  -6   2  19        5.52        4.84      0.60 o 
  -5   2  19        8.01        8.99      1.03 o 
  -4   2  19        1.71        2.10      0.59 o 
  -3   2  19       40.22       38.16      3.02 o 
  -2   2  19        8.61        5.30      1.62 o 
  -1   2  19       28.24       23.50      2.11 o 
   0   2  19        5.61        4.64      1.05 o 
   1   2  19       27.96       22.66      2.18 o 
   2   2  19        8.54        6.31      1.05 o 
   3   2  19       40.09       45.81      2.60 o 
   4   2  19        1.78        1.23      0.62 o 
   5   2  19        7.88       10.97      0.93 o 
   6   2  19        5.49        4.82      0.65 o 
  -5   3  19       25.47       23.88      1.80 o 
  -4   3  19       98.27       91.11      3.76 o 
  -3   3  19        5.03        6.86      1.33 o 
  -2   3  19       32.57       33.22      2.41 o 
  -1   3  19       22.32       18.26      2.24 o 
   0   3  19        2.12        2.57      1.07 o 
   1   3  19       22.26       22.01      1.87 o 
   2   3  19       32.09       32.19      1.82 o 
   3   3  19        4.94        4.81      0.84 o 
   4   3  19       98.90       96.87      3.14 o 
   5   3  19       25.39       26.04      1.48 o 
  -5   4  19       38.85       40.66      2.20 o 
  -4   4  19        5.76        5.92      1.00 o 
  -3   4  19       19.00       15.92      1.84 o 
  -2   4  19        1.72        1.89      0.87 o 
  -1   4  19       43.57       39.33      3.21 o 
   0   4  19        2.75        3.58      0.92 o 
   1   4  19       43.77       44.78      2.31 o 
   2   4  19        1.71        2.03      0.78 o 
   3   4  19       19.11       20.26      1.40 o 
   4   4  19        5.87        5.66      0.88 o 
   5   4  19       39.17       43.84      2.27 o 
  -4   5  19       19.63       20.94      1.93 o 
  -3   5  19       42.24       39.28      3.56 o 
  -2   5  19       63.92       62.84      4.01 o 
  -1   5  19        7.53        4.74      1.01 o 
   0   5  19        8.25       11.48      1.29 o 
   1   5  19        7.45        7.67      1.01 o 
   2   5  19       64.22       68.67      3.03 o 
   3   5  19       42.20       45.36      2.35 o 
   4   5  19       19.27       24.79      2.09 o 
  -4   6  19        5.72        5.97      1.02 o 
  -3   6  19       18.18       17.94      1.83 o 
  -2   6  19        3.59        2.37      0.73 o 
  -1   6  19       25.98       28.95      2.43 o 
   0   6  19        0.03        1.18      0.56 o 
   1   6  19       26.10       30.25      1.94 o 
   2   6  19        3.64        3.44      0.70 o 
   3   6  19       17.62       18.31      1.83 o 
   4   6  19        5.58       11.59      1.65 o 
  -2   7  19       16.63       15.07      1.56 o 
  -1   7  19        0.34        0.94      0.57 o 
   0   7  19       33.59       27.67      2.16 o 
   1   7  19        0.36       -0.46      0.60 o 
   2   7  19       16.57       16.70      1.42 o 
   0   0  20       15.94       28.17      2.43 o 
   1   0  20       86.13       90.58      3.83 o 
   2   0  20        0.02        0.23      0.82 o 
   3   0  20       13.04        9.28      1.23 o 
   4   0  20        4.83        5.55      0.93 o 
   5   0  20        4.41        3.13      0.60 o 
  -5   1  20        0.17       -0.51      0.51 o 
  -4   1  20        8.62       11.19      1.06 o 
  -3   1  20        1.42        0.04      0.57 o 
  -2   1  20       46.40       48.72      2.86 o 
  -1   1  20        7.61        9.38      1.54 o 
   0   1  20        1.79        1.88      0.70 o 
   1   1  20        7.33        9.97      1.56 o 
   2   1  20       46.34       47.46      2.81 o 
   3   1  20        1.40        0.01      0.60 o 
   4   1  20        8.60       13.81      1.25 o 
   5   1  20        0.18        1.75      0.50 o 
  -5   2  20       12.51       10.91      0.96 o 
  -4   2  20        8.63        6.55      1.05 o 
  -3   2  20        0.14        0.50      0.55 o 
  -2   2  20        4.87        4.41      0.86 o 
  -1   2  20       14.03       15.35      1.53 o 
   0   2  20        0.70       -0.21      0.78 o 
   1   2  20       13.99       13.75      1.57 o 
   2   2  20        4.85        6.66      1.36 o 
   3   2  20        0.14        2.29      0.76 o 
   4   2  20        8.47        6.93      0.94 o 
   5   2  20       12.71       12.18      1.21 o 
  -4   3  20        7.21        8.50      1.24 o 
  -3   3  20       22.96       24.69      2.12 o 
  -2   3  20       39.81       42.53      2.49 o 
  -1   3  20       22.97       20.96      2.21 o 
   0   3  20       47.36       36.16      4.60 o 
   1   3  20       22.93       21.56      2.04 o 
   2   3  20       39.68       46.32      2.43 o 
   3   3  20       23.32       28.49      1.81 o 
   4   3  20        7.18        8.80      1.01 o 
  -4   4  20       27.01       27.93      2.03 o 
  -3   4  20       16.73       17.44      1.48 o 
  -2   4  20       23.70       24.05      2.09 o 
  -1   4  20        7.68        9.54      1.49 o 
   0   4  20        0.84        1.46      0.84 o 
   1   4  20        7.63        8.28      1.15 o 
   2   4  20       24.15       25.81      1.74 o 
   3   4  20       16.73       21.52      1.49 o 
   4   4  20       27.30       29.73      1.78 o 
  -3   5  20       21.10       20.07      1.80 o 
  -2   5  20       19.88       18.26      1.81 o 
  -1   5  20        0.65        1.76      0.92 o 
   0   5  20        0.01        0.37      0.66 o 
   1   5  20        0.70        1.81      0.78 o 
   2   5  20       20.16       20.96      1.67 o 
   3   5  20       20.67       19.20      1.70 o 
  -1   6  20        3.03        2.53      1.18 o 
   0   6  20       11.49       12.29      1.44 o 
   1   6  20        3.10        3.97      0.84 o 
   1   0  21       18.10       15.98      1.66 o 
   2   0  21       85.85      102.64      3.30 o 
   3   0  21        0.06        0.25      0.76 o 
  -3   1  21       16.30       14.28      1.66 o 
  -2   1  21        3.21        3.09      0.66 o 
  -1   1  21        8.58        9.72      1.15 o 
   0   1  21       19.99       27.04      1.91 o 
   1   1  21        8.65        8.31      1.09 o 
   2   1  21        3.10        2.04      0.61 o 
   3   1  21       16.08       17.79      1.74 o 
  -3   2  21        5.59        5.71      0.99 o 
  -2   2  21       81.52       92.13      3.31 o 
  -1   2  21        5.72        5.90      1.05 o 
   0   2  21        0.40        0.02      0.68 o 
   1   2  21        5.70        6.31      0.96 o 
   2   2  21       81.26       95.58      3.57 o 
   3   2  21        5.49        8.17      1.00 o 
  -3   3  21       47.85       47.06      2.52 o 
  -2   3  21       10.22       10.07      1.10 o 
  -1   3  21       10.77       13.84      1.34 o 
   0   3  21       32.75       34.85      2.11 o 
   1   3  21       10.77       12.00      1.48 o 
   2   3  21       10.17       10.28      1.37 o 
   3   3  21       48.03       54.79      2.85 o 
  -2   4  21       37.32       46.50      2.64 o 
  -1   4  21       15.17       16.83      1.69 o 
   0   4  21       13.56       10.23      1.22 o 
   1   4  21       15.16       16.69      1.67 o 
   2   4  21       37.38       48.50      2.79 o 
   0   0  22       79.05       78.27      6.11 o 
   1   0  22        0.08       -0.63      0.63 o 
   0   1  22        0.24       -0.94      0.94 o 
                                                 
